# Supplementary material for: Expanded Functional Diversity of Shaker K+ Channels in Cnidarians Is Driven by Gene Expansion
Source: PLoS One. 2012 Dec 10;7(12):e51366. doi: 10.1371/journal.pone.0051366 (PMC3519636; doi:10.1371/journal.pone.0051366)
Supplement: Table S1 — Amino acid sequences for metazoan Shaker family channels. (XLSX) [file pone.0051366.s004.xlsx]

## Sheet: Sheet1
Anopheles gambiae Kv				Genome: AgamP3.6
Name In Tree	NCBI Name	NCBI Gene ID	NCBI Protein ID	Sequence Used in Phylogeny
A.gam_1270054	AGAP007046	1270054	gi|158286378|ref|XP_308716.2	MASVAAWLPFARAAAIGWVPIASHPLPAPPVFKDRLRSEDEKLIINVSGRRFETWRTTVEKYPDTLLGSNERDFFYDEDSKEYFFDRDPDIFRHILNYYRTGKLHYPRHECLLSYDEELAFFGIMPDVIGDCCYEDYRDRKRENAERLMDDKLSENSDNNLQQLTNIRQRMWRAFENPHTSTAALVFYYVTGFFIAVSVMANVVETVPCGVRPGRAGTLSCGERYKIVFFCLDTACVMIFTAEYLLRLFAAPCRCKFVRSVMSIIDVVAILPYYIGLGITDNDDVSGAFVTLRVFRVFRIFKFSRHSQGLRILGYTLKSCASELGFLVFSLAMAIIIFATVMFYAEKNVDGTNFTSIPAAFWYTIVTMTTLGYGDMVPETIAGKIVGGVCSLSGVLVIA…
A.gam_1277769	AGAP008202	1277769	gi|158296930|ref|XP_317265.4	MDGENRIILNVGGIRRYETYKATLKKIPATRLSRLTEALANYDPVLNEYFFDRHPGVFAQVLNYYRTGKLHYPTDVCGPLFEEELEFWGLDSNQVEPCCWSTYSVHRDTQSTLAILDKLELDDEQPSEEAIARLFGFEEALLNGELTCWQRTKPKIWALFDEPSSSTGAKIVAGISVFFICISVISFCLKTHPGLRVEIPAILNITTNGRGEHRNWQETYGQPHEAFFYVELVCNVWFIIELTVRLVFIKSPVNIIDLAATLSFYTDVCQRMGEQTGLLEAFSIVRILRLFKLTRHSPGLRILIHTFKASARELTLLVFFLVLGIVVFASLVYYAEKLQDNPDNQFKSIPLGLWWAIVTMTTVGYGDMAPKTYVGMFVGALCALAGVLTIALPVPVIVS…
A.gam_1277771	AGAP008200	1277771	gi|158296934|ref|XP_317268.4	MDSENRVVLNVGGIRHETYKATLKKIPATRLSRLTEALANYDPILNEYFFDRHPGVFAQVLNYYRTGKLHYPTDVCGPLFEEELEFWGLDSNQVEPCCWMTYTQHRDTQETLAVLERLDLDTEKPTEEELARKFGYEDDYLKGTVSWWQHMKPQMWSLFDEPYSSNAAKIIGVISVFFICVSILSFCLKTHPDMRVPVIRNITVKTANGSTAWVLDKTQTNAHVAFFYIECVCNAWFTFEILVRFISSPNKCEFVTSSVNIIDYIATLSFYVDLVLQRFASHLENADILEFFSIIRIMRLFKLTRHSSGLKILIQTFRASAKELTLLVFFLVLGIVIFASLVYYAERIQANPHNDFNSIPLGLWWALVTMTTVGYGDMAPKTYIGMFVGALCALAGVLT…
A.gam_1277770	AGAP008201	1277770	gi|158296932|ref|XP_317267.4	MDSENRVVLNVGGIRHETYKATLKKIPATRLSRLTEALGNYDPVLNEYFFDRHPGVFAQVLNYYRTGKLHYPTDVCGPLFEEELSFWGLDSNQVEPCCWMTYTQHRNTQETLAVLDRLDLDTEKPTDEEVAKKFGFEDAYNKGKVSWWQHLKPQIWSLFDEPYSSNAAKIIGIISVFFICVSIISFCLKTHPDMRVPYIRNITVKTANQNTSWVLDKTQTNAHIAFFYIECVCNAWFTFEIMVRFISSPSKLRFITSSVNIIDYIATLSFFIDLILQRFASHLENADILEFFSIIRIMRLFKLTRHSSGLKILIQTFRASAKELTLLVFFLVLGIVIFASLVYYAERIQINPHNDFNSIPLGLWWALVTMTTVGYGDMTPKTYIGMFVGALCALAGVLT…
A.gam_1276592	AGAP005925	1276592	gi|158295008|ref|XP_315955.4	MVGDRDREREAVRWELGETTPPPFNNGGPGSMCGGTALPALGAIGGGAGALPGSFDDGNAPTTASSIIGPLASVGGGGSTTGLSALSSPTHQAAAMAAGNATNPNYAQMAQAPLQRAHSRSMSSIPPEPFMIMRSKALNRRVLINVGGVKHEVLWRTLERLPHTRLGRLRECNTHEAISELCDDYSLIDNEYFFDRHPKSFSSILNFYRTGKLHLVDEMCVLAFSDDLEYWGVDELYLESCCQHKYHQRKEHVHEEMRKEAESLRQREEEEFGDGKCAQYQKYLWELLEKPNTSFAARVIAVISILFIVLSTIALTLNTLPSLQSDHNGTSQDNPELAMVEAVCITWFTLEYVLRFSASPDKWKFFKGGLNIIDLFAILPYFVSLFLLETNKNATDQFQ…
A.gam_1272004	AGAP000254	1272004	gi|347963466|ref|XP_003436950.1	SLPKLSSQDEEGGAAHGFGGGHTHFEPIPHDHDFCERVVINVSGLRFETQLRTLNQFPDTLLGDPDRRLRYFDPLRNEYFFDRNRPSFDAILYYYQSGGRLRRPVNVPLDVFSEEIKFYELGEQATNKFREDEGFIKEEEKPLPSNENQRKVWLLFEYPESSQAARVVAIISVFVILLSIVIFCLETLPEFKHYKVFNTTTNGTKIEEDEVPDITDPFFLIETICIIWFTFELSVRFLACPNKLNFFRDVMNIIDIIAIIPYFITLATVVAEEEDTLNLPKAPVSPQDKSTNQAMSLAILRVIRLVRVFRIFKLSRHSKGLQILGRTLKASMRELGLLIFFLFIGVVLFSSAVYFAEAGTEMSFFKSIPDAFWWAVVTMTTVGYGDMRPVGVWGKIVGS…
http://www.vectorbase.org/Anopheles_gambiae/Info/Index
Branchiostoma floridae Kv				Genome: JGI Branchiostoma floridae v1.0
Name In Tree	JGI Name	JGI Gene ID	JGI Protein ID	Sequence Used in Phylogeny
B.flo_184709	gw.95.112.1	184709	184709	ERVVINVSGLRFVSTLQTLERYPDTLLGDPRRRRWYHDPSRNEFFFDRHRPSFEAILQFYQTGGELKCPQEVPSDVFVAEMEFYDLGEEMIKAFREEMGMELPMSDDIPPPEDEMLLKVWRLFKDPSSSYLAKLVTVTSVLMIIMSVLVTCMETVPDVQTWVHTYTYRNGTNGTLVRLPATRNPFFVAETMYVAWFTLELVLGFLACSDRVRYSKDYMNILDLVGIILYFVDLGIELSTVNSGGNIDRVVSALWTARLIRILRVVKLTRYSVDMQLFWKAMTNSLPAMVLFTFTTMVLMVVFSGVVFFWESEYPDTKFTSIPDTFWWAIITMINIGYGDHIPRTLVGKVVASIATIAGIVSLCLGIPEFMECYIQLY
B.flo_175340	gw.77.194.1	175340	175340	KRLFLNVGGTHYEVSKSLVDMYPDTLLGSMEKECFYDDNRKEYVFDRDPDIFRHILNYYRTGTLHYPENEGLVKYEEELSFFGIDNGDLEEMLGPCCREAYFDKKETLIKVNAQTDGDRPSDEDRTLRERMWQSIENPGKDACGTSFFYVMLFFITVSIASNVLETIYCRGVDREEWMYCGDRYPKSFYVVESACAILFTLEYFIRFYATPERWFFVKSPMSIIDILSILPFYIALMMPKDSEMNGVFVTLRVFRVFRVFKLTRSSTNLQLLGYTLRSCVRDLSFLLFALFMTVIVFSTIIFYAERGAPASHFTSIPATSWYIIVTMTTLGYGDMVARTTFGKVVTAFCCLSSVVLLTLPVTVIVSNFNNLY
B.flo_175316	gw.1.404.1	175316	175316	PVDRRKSGDTLIFLNIGGCKYEVWQSTLDQYPDTVLGSKLRDRFYDEKKNEFFFDRDPGLFRYILNFYLTGTLHAPVVEDTSAFDDEIGYFQINPDFYMGLCCYEGYLDRKGFDIKTGRVRNSFDEEEKTPEKKGPLTIRENLWETVENPQSSTQAKIFFYVTGFFIALSVGATIIETVFCQETVNPTFEDELRLARCKVIFMCIETACVVVFTSEYCVRLYASPERVKYARSFMSVVDVISIFPFYAGLCLPESNQLQGVFDTTRVFRVFRVFKLCRSSPGMILLGKTLKKCASDLSSLVMALSLLILVFTTMLYYMEKNYDGTLFTSIPAGFWFTIVTMTTVGYGDMYPSGFLGKLLTAVWAVSSVIVLALPLTILVDTFTNIRESMMKPTRRR
B.flo_175213	gw.653.19.1	175213	175213	DDYETVQRKDRHIRLNVSGMMFETWESTLHQYPDTLLGDHARRQRYYCPETDEYFFDRHRPSFEAIFRFYQRGLKRKSQHQENRLVRPKNVPVEIFYLEMKFFGLGSDVIKQCLEHDYYSEPEETEVELPEQDVQRAIWLLFDFPESSPWAKFVGVISITFIMISIAVFCAETLPEFAQSVPEFSPNGTISNHLSLLYNQPLFQAETACIIWFCFELVIRFYACPNKCRFWKDPLNIFDFLAIVPYFVDVVMVLANYHPSKTSVTITFVRLLRLFRIVRIFKLSRHVKGLRVLGKSMVDSIGPFALLVFLIMIAMTLFGSCVYFAELEHPETDWESIPATFWWVIITMTTVGYGDHFPLTAAGKLVGSVCVVSGILTLALPSPAIVANFD
B.flo_175103	gw.246.64.1	175103	175103	PTTEQRKNAGDERILLNVGGTKFEVWRATLEEYPETLLGGDGKERYFNATTGQYCFDRDPMIFRTILNFYLTSTLHFPHSENVHFGTYEDELSFFQIDPDIYLGGCCFENYMDRKSSWDDMNKTGKDTDHEPRSLREKLWIVVENPKANSAGQVFFYVTGFFIAMSVAATVIETISCRGPTPSDPVPTVRFRNCKHIFFAIESACVALFTCEYLMRLYAAPVRLQYVLSFMSVVDLISIFPFYLGLCVPEDSAFQGAFDTLRVFGVFRVFKLGLFRVFKLCRSSPGMRILGTTLKKCAANLSSLCFALSMLGLVFTTMVFYMEKGRNESLTSIPAGFWFTIVTMTTVGYGDIVPSAFVSRCLTGVWSISSVVILALPLTILVDTFQTI
B.flo_167095	gw.92.107.1	167095	167095	RVVINVAGLRFELEPETLARFPNTLLGSSENRKKFYDPYRDEYFFDRHRPSAEAIIAFYQTGGRLDRPDEVPVDVFTDELKFFKLGDDVIQRYREKEGFHRVAEQPLPRSKLVKDLWVLATKPRSSHWAMLFAFFSVFAILLSVAAVCTETLPMMQYSRNEKSPFVDPYFLIETVCTGWFVLELLLRVVTCPNRKRYFKSTLNIYDMIAVTPWFITIVTMMVEPMYMYAGWAMRVTRLLRATRALKLARYSRGLRMIGLALTASLPDIGMLGVFMGICIILFSSAIFFIEFGYESTHFESIPDGFWWALITMVTVGYGDHYP
B.flo_146055	gw.610.9.1	146055	146055	RVIINVSGLRIETQLDTLNRYPNTLLGNKEKRRKYYDPVKREYFFDRHRPSAEAILSFYQTHGTLTRPFEVPLDVFTEELKFFEIDPESIAEIRAHEGFVKGKVRKIPQNETKRSVWEMTDGSPEEFFKAKVFSYLCMFFTLLSTGAVCAETNPYLSNVLTAEKTRFKNPFFVIEALSASFFAIEVSLRLFSSPDVLHYVRTKLGILDLFSVVPVVVNAIVLSKIQVVATVARVLRYMRVIRSLRVFKLSRYSRGLRIIGQALANSSGDIAMLLVFMAILIVLFAAGMYFVEVNVPGTAYTSIPDGFWWALVTMVTLGYGDMYPTTGLGKFIGSLLALAGILTISLPVPIIVTRFDAIYNTEEDPPEE
B.flo_137404	gw.77.12.1	137404	137404	IILNVGGTIFEVSKFVLDRYPETLLGSEERDYFYDESVNEYRFDRDPEVFRYILNFYRTGKLHYPETETLGTYEEELMFFRLGHEGLPDIISPCCRESYLDKKEALNQLRQEEAKEALKLIKTNPEDIRAVIWAGIENPTGSCMSAAFFYVIMFFIAISIATNTIETLYCGATDKDVPIYCGERYPHLFYVIETSCAMLFTSEYCVRLFAAPDRWLFVKSPMAIIDLLSILPFYLALILPKNSNLSGVFVTLRVFRVFRVFKLSRSSTNLKLLGLTLKSCLRDLSFLLFALAMTVILFSTVIYYAEKGVPNGRFTSIPQTSWYVVVTMTTLGYGEIVANTVFGKIVTAVCCVSSVILLTLPVTVIVSNFNNLYRPDKLKD
B.flo_136616	gw.545.10.1	136616	136616	LSFNVSGTVFVTSAFLFENHPDTLLGCDERDYFFDPHREEYVFDRDPKVFRYILMYYRTGSLHFPQHETAQAFEDELSFFGIRPDLIAPCCRELYTDNKEAEEKYRQDIQRPKEVPRSGPRAKLWQILEDPYDCVAATVIFSVTGLFIVLSILANAVETIWCRDYDLVSFVRCGERYKVTFSVIEVASVGVFTTEYILRLIATPDRREFIKSPLSIVDLVSILPFYIALCIPENKELNGFFVTLRIFRVFRVFKLSRSSANMRLLGNTLTACLQDLSFLLFALAVMVTIFATVMYYCDKGHPDTMFHSIPHGIWFIVVTMTTVGYGDTVPETLAGKLVTTVCCLSSIVLLTLPVTIIVSNFSAIYAQEVEALKRK
B.flo_114710	estExt_fgenesh2_pm.C_1140009	114710	114710	MSAELQWPNPAQRVTFNVAGMTFEVTARVLDRYPKTLLGCPLRLQQFWDPTREEYFLDRHRPSAEAIVDFYRTGRLRRPEEVPIEVFTDEIRFYQLGDDVMRRFRASEGFQRRKVRVLPQKKHLAPVWLMFEYPDSSIWAAMLAFVSVSFILLSIASICTESFPQFRLMKTTKADQLDRSNLSGHLAKREKRSSMKFHDPFFVIDTVCTAWFTLEILVRFFSCPDRVKFCKGKMNVIDVISVVPYFILLLTEIPGVTSTTGLEYFLKVLRLTRVLRVLKLSRYSNGLQTMGKTVLKSLSQIGSLLVFLSILMILFSTLIYFAGQIFVPEPKFQSIPDGFWWSLITMLTVGYGDIAPRTLPGKLVGTLCAFAGMLAIALPVPIIVSNFELLYNIQPDDED…
B.flo_109693	fgenesh2_pg.scaffold_704000011	109693	109693	MARFVTTIPVIPVISKHQYQDEQSEDIYEETFPFLHPTPDPVHGNPREESGIVDMNRQICLNVSGLMFETREYILQRYPDTLLGDKERRQGFYCQDNDEYFIDRHRPSFEAIFRYYQTGKMTRPHSVPMDVFFNELKYFDMGQDVIQNFLETDGCSQKVDPLEVDVLPESEPQRAIWIAFEYPQTSLAARIVAFISISVIFVSIAAFCVETIPTYSEQNVLKFGQDDTLSDRLTTAYSSSFFRVETACIIWFCFELVIRFYACPDPRTFLKDILNILDLVAILPYFATNILIVANIETSGSGALIMRILRVVRVFRICKLTRHITGMRLIILTLLASMGSVIMLVFFMSILMILFGSIVYFADMNHAETDFQSIPETFYWAVFTMTTVGYGDVYPRSLG…
B.flo_102039	fgenesh2_pg.scaffold_398000036	102039	102039	MAGLSFFEYPDIQDEQKGKGEVVLPEKQRLLQRRSSIATSLTKRLLSFGANGRVSSIRRVVFNVSGTRFVAWEDQFDRFPHTLLGSVSHRQVYYDANTKEYTFDRCPKVFKHILMYYRTGVLHLSGDVCLSTFVEDLEFFRISLDESLGTCCYETYQTIRDDSRKDPIDEVNPDRSRRCHGPTTLRQRMWQAFHDVPGSAYGSAFHMVVGYFIAVTVISNIVETVSCGNRFCDSCHKVYPWIFACIDTACVSIFTLEFLMMLFAAPNRWDFLKSFVTLIDVFAILPFYLNFFVGSEGFSSTVLRSLRAFRILRFGASSRGLRMLVMTLKECISQLAVLFFAMFIFGIVCSTLIYYVESPENMAFSSIPATFWYVIVTMASVGYGDVLPKSTVGMTLGAF…
B.flo_102038	fgenesh2_pg.scaffold_398000035	102038	102038	MFDQEFAYVGESVCEESLGEDPNAEKRRLIRRKCSISHRLSVFADGGPSRSVRRLVFNVSGTRFVAWEDQLDKFPRTLLGSAFHRAVFYSKKTKEYRFDRCPKVFKHILMYYNTGVLHFSNEVCLSTFIQDVDFFGISPDHSLCSCCYDRFVDEKNNLPCPVVDNDTSSSSTSLSNPSSYVIQRIWKVFRDVSSSVYGHAFSLVVGFFITIAVITNIIETVPCNSRHNTSFGEEYPWIFECIDTTCVIIFTVEFSLLFCSAPNKCDFFKNFMTLVDLMAILPFYLSLIIGKNDSITPLFRSFRGFRILRLGASTQRLKLLLLTLKECIRQLLDILFAMMLFVAVGSTLMFYVENSTNDSFSSIPDVFWYVIITMMSVGYGDAVPQTTIGMFLGALCSIS…
B.flo_101116	fgenesh2_pg.scaffold_376000002	101116	101116	MASAAASFWPPVAASYDPSPVLRSYRPTSLRLSPPTQIKSSPRPRRPSVLDKRKVTINIGGRRYITRRGYLDKYPQTLLGSSEREFFYDSDAQEYTFETADPDIFRYILNFYRTDVLHFPKAACWTTYNEEMEYFGIIPELYMGDCCYEDYRHCSMRHNEEDFVRRKLLDRVGDNPHLSVRQRMWNVLQNRKGSTLGPVVNYVTGYFIAVSVISNIVETVKCGPPDGPTCGERYSWAFRCLDTVCVALFTIEFFARFFSAPDRMKFLKSFMTIIDILAIMPFYLGFLIKQDKIKRAFMTLRVCRSFRILRFSAASPGLRCLLYTLKKCIGEMLFLLLAVFMVALIFATLLYTTEKQSNTASTFSSVPEAFWFVIVTMTTLGYGDMVPRTNMGKLVAAAC…
B.flo_90717	fgenesh2_pg.scaffold_201000022	90717	90717	MADALASPRPISLTRENNPRRAFLLAKLSSKPSPDEPEQKSPSLSAFLRKFSKFGPDLGEKTQPSPQRSIAPPPRIKPRLLGDVRLVFNVSGRRFETWKSTLDKLPDTFLGSTEKEAYFDDDTKEYHFNRDPEIFRYILNYYRTGQLHYPKCECIDAYDAELNFFGLSEFSISECCYEDYSEHKKQRHEQLQELLLPVLNVPTKATTLRQKMWSILDGSNESGHPLAPLCYYTTGFFIAVSVLANIAETIQCGALPGTTKILHCADRYPKVFFTIDTVCVVMFTVEYVTRLYSTPDRVRFVRSPMGLVDLVAILPYYIGLFLMSSKTEHGGFDSLFVTLRILRVFRVFKISRPSQGLRILAQTIKSCVDELGFLLLSFMLAVVMFSTFMFYAEKLMKAP…
B.flo_89977	fgenesh2_pg.scaffold_192000045	89977	89977	MAAYTRDGTDAQLSLPAPYVHDVQRNVRVTEDDTSKKHNKGSTEAAKDGEQSLPWQRRSSLEKKVKGQVQTKGQAQNGGNTKTIENHVIRMNVSGMHFFTHENILSRYPDTLLGDASRRKKFYCKDYDEYFFDRHRPSFEGILFYYQTGIMKRPRNVPVEIFVMELKYFDMGDSVIKDLLKNEGCYVPDEELEPQNRIKRIIWDLFEQPESSAGARIVAVLSFLFILISVAETCVETLPQFRTTDADLLNISDMLTNSTEPPTNTTASKSLEETISQLQSAFQNPFFCVETACVVWFTLELAMRFYACPSKAAFAKKLLNIIDFAAILPFFVTLVLIVFATSRERAALSLVVLRILRLVRVLRILKLSRHVKAMRLLAVTVYESRHALGSLFLFLMIGV…
B.flo_89976	fgenesh2_pg.scaffold_192000044	89976	89976	MEISAACTGDEDTAEHPEPSRTPNVRVLVHTNKTEALKACGKETMGTLKTCAKPQSNNQTNKLSKRDRILTCRVSVGIRVEDGNNAEPRENHVIRMNVSGMHFSTRESVLCRYPDTLLGDIRRRKKFYCKDLDEYFFDRHRPSFEGILIYYQTGVLKRPEDVPLDVFVMELHFFDMGENVITQLLIKEGYFVPKKEKLPQTRIKRVIWDLFERPGTSTWAKVITTVSSLFILLSVTTSCVETLPQFHKSHHSHQSNSDTQVNATEGLANVTSGNIISRQDVASQNPFLCIETVCVIWFVAELGLRFYACPSKAEFSRNALNVIDFVAILPYFVTVVLILTETSEEQAALSLGALRILRLVRVLRILQLTRHVKAIRLLWITVYDSRYALLTLLLVMAIG…
B.flo_85639	fgenesh2_pg.scaffold_144000012	85639	85639	MLSRGQGASRSGAASRARRRWREDNPPAPRRSALDGPVQKVVINVSGLRFVTTMATLETYPDSLLGDGRRRKWYFDPNKNEYFFDRHRPSFEAILQYYQTGGMLQRPEEVPAEVFLDELEFYDVGEETLRRYREEEGMELPPPDVLPPPEDERLKKIWLLFNEPKSSILAKIVTTICVIMILMSVVVTCMETVPEVQEWLHTPAQGSNETGPLPVTRNPFFVAETIYVAWFTLELVLGFVSCADRCRFVKDYVNVLDFIGIALYFVELGLEMRRVFIAVRLDPLLVIGSNLPTDQINRIVNAMWIARLVRMLRIVKVTKYSGDMQLFWKAMTNSMTAIILFFFMTTVLMLLFSCVVYYTEIDDPDTKFTSIPETFWWAIVTMINIGYGDYYPRTIVGKI…
B.flo_84937	fgenesh2_pg.scaffold_136000053	84937	84937	MAAALVAMGQASQSVDIATPRTLRRQMSWPFKSRSPNWKDFDRDLTEEWRRAEFSLHKKRVIINVSGLRFETQLETLSRFPDTLLGNPDKLSKYYDPVRMEYFFDRHRPSAEAILTYYQTGGVLKRPMEAPVDVFTDELRFFEMGEDNIVSFRYEEGYVKKQPVHKPKGDLRKKIWRITEDPKSSWIAKHFSYTSVFFILLSTCVASLETLSDYIGELSMEDSRFTNPFFILEIGVTVWFVIEIALRLTGIVNKRAYGRSCLGVLDIMSILPLFFNVIAMLAIRDAQTLHTVLRCTRMIRALRILKLSRHSRGLKLMGKTLAGSLSDIAMLLGFMAILIVLFAAGIFFAEESDPDSHFHSIPEAFWWALVTMVTLGYGDMYPQTPGGKFVGSVCAVAGI…
B.flo_78444	fgenesh2_pg.scaffold_77000069	78444	78444	MYAVRGGASTPEPTHRTSKLQEALTRAPLETFRKEAKRIARCRSDKVVLRVGGARFQVSRHILEFHPDTLLGSEERERFFDKDCQEYVFPDRDPEIFRYILNYYQTGMLHFPFEEELLDYQQELSSFGFELDQLKEVISSCCLEFYEDKQEALEKLKPFLKKKMARPTPRTFRERLYHMIENPKQSTFGAVFFWLTSAFIALSVTANVVENSIYSLGKKEGEFVYVGQIFTTPFSVLEVAVAIVFTLEYIIRLYAAPNRCKHVRQFMSVVDLVSILPFYISLVLPQKSTVTSAFVTLRVLRVFRVFKLARHSEKLKRLGYVVKNSLKDLGFLVFTMLITVVLFSIIVYQAERGVPDSPFISVPHTFWYIIVTMVTLGYGDMVAVTIFGKVVTGICMISS…
B.flo_78393	fgenesh2_pg.scaffold_77000018	78393	78393	MYAAGLRVPVGNLRSRRKSSLAGLSALGQKWVRATARLSGSRKRSKRLVLNVGGTHFEVSKHLLDLYPNTLLGSPEREFFYDFEKNEYVFDRDPQVFRHVLNYYRTGKLHYPEDERLIAYEQDLSFFGIDEQDLGHMISPCCREAYLDKKDALIQFQPLIDQYKPLPEPKCFRESLWYSMENPHRCAFGVAFFYVTMVFIVVSIASXVIETSHCPGPNENQYMFCGQRYPLAFAAIESASALVFTVEYILRLFASPDRWSHMWKAMSMVDLLSILPYYATVCLPKDSDLNGAFVTMRVLRVFRVFKLSRTSHNLRLLGYVLRYCIKDLSFLFFSLVMTMVIFSTILYYVERGGTGTLFTSVPATFWYVVVTMTTLGYGEMVAQSSLGKIVTGLCCVFSV…
B.flo_87676	fgenesh2_pg.scaffold_165000021	87676	87676	MAAVAAWLPFARAAAIGWVPIAANPMPAPPLQERQKGEDEKLGINVSGRRFETWRNTLEKYPDTLLGSPERDFFYDDETKEYFFDRDPDIFRHILNFYRTGKLHYPKSECISAYDEELAFFGIMPDIIGDCCYEDYKDRKRENAERLMDDQVSEAGDTVQPMTLREKMWRAFEDPHTSTLALVFYYVTGFFIAVSVMANVVETVPCGPKPGKTENLPCGERYALAFFCLDTACVMIFTAEYLLRLFAAPNRCLFMRSVMSIIDVVAILPYYIGLGITDNDDVSGAFVTLRVFRVFRIFKFSRHSQGLRILGYTLKSCASELGFLLFSLTMAIIIFATVMFYAEKNVASTKFTSIPAAFWYTIVTMTTLGYGDMVPDTWAGKIVGGICSLSGVLVIALPV…
B.flo_273384	estExt_GenewiseH_1.C_6560038	273384	273384	MEAALISSMDVTGGEQKGSPWAQPRRARPREAPPRWSDYQRDLTEDRRRAEYDHRRCRVVINVSGLKLETQPETLARFPNTLLGDPVRRQQYYDAERREYFFDRHRPSAEAILAFYQTGGKLHRPSEVPLDVFTDELRFFQLGDDVIEKYREKEGFSVASSQLSLNRDGCFGKLWLFLELPGSSVWAKLYAVLCVCFILLSISSLCLETLPGFSERAQNPEVEFTTEFFWIETVCVAWFTLEVVLRFVACPSKKDYFRSVLNVFDILAIVPYFITVSVVLASKGETSGLYRKASLTLRLMRLVRVLRIFKLSRYSEGLKMMGSTLAGSGSDIGMLLVFMVILVILFASAIYFVEQLQPEDSESHFSSIPDAFWWAIVTMVTLGYGDTYPQTGAGKFVGS…
B.flo_240795	e_gw.386.64.1	240795	240795	QRVVINISGLRFETCLRTLNRYPNTLLGSPMRRMEFWDESRDEFFFDRNRPSFDAILDFYQTGGKINRPLCVPLDVFYEELKFFDLGEEALSRLRRNEGYLDKAEETVLPNNVILRHLWLLFECPDSSIAARVVASLSVWFIVVSLAVLCLESIPSWKPKHVTKSSLEDLLKAFHEPFFLTESICIGWFLIEFLIRALSCPSKRKFFSQAMNIIDLLAILPYFIEILVIIVVDWLGMWSDKIEAVFRVARLVRVFRIFKLTRHSAAMKVLAKTLQSSLGELALLSFFLVLATLLFSTCVYLVEEGKEDSDFESIPSAFWWTIVTMVTVGYGDMIPKTPGGKVIGTVCTIAGVLALALPVPVIVANFTRFYHTQGNIEDL
B.flo_208192	e_gw.35.145.1	208192	208192	EWDHKNCCDRIVINISGLRFETQVRTLAQFPNTLLGNPQKRLRYYDPLRNEYFFDRHRLSFQAILHFYQSGGRLRRPADVPTDIFTEEIKFFELGEDVIEAFMEEEGFVKEPEEELPTNKVMKAIWVAFEHPDTSFIARVIAIVSVSVIMVSIITFCLETMPQFKRMQEVTVGNKTVEIEAEVPGPTDPFFLIETSCIVWFTFELIIRFICSPSKWEFCKNFMNIIDLVSIVPYFITLAAVVAKSDESKNRSSSLAVLRIIRLVRVFRIFKLSRHSKGLQILGLTLKASMRELGLLVFFVFIGVILFSSAIYFGETDYKETHFSSIPEAFWWALVTMTTVGYGDMYPQTVGGKLVGSLCAIAGVLTIALPVPVIVSNFNYFYNRETAAE
B.flo_174869	gw.94.169.1	174869	174869	ERVIINVSGLRFETQLKTLNQFPDTLLGDPRRRMRYFDPLRNEYFFDRNRPSFDAILYFYQSGGRLRRPVNVPIDIFTEEIRFYELGEEVIDKYREDEGFIKEKEMPLPKNEVLKKIWLLFEYPESSKAARVIALLSVSVILLSIVTFCLETMPQFKEYRYVNTTNSTDPKDLTKEEVEVPGFGDPFFVVETLCIIWFTFELTIRFISSPSKLAFFKNIMNIIDIVAIVPYFVTLGTVLADSSKSKNQATSLAILRVIRLVRVFRIFKLSRHSKGLQILGQTLKASMRELGLLIFFLFIGVILFASAVFFAEADANSTQFVSIPDAFWWAVVTMTTVGYGDMYPVTVGGKIVGSLCAIAGVLTIALPVPVIVSNFNYFYHRETAADDDGVDYKHVDSCAY
B.flo_146751	gw.540.12.1	146751	146751	GYGASDMGHENCCERVVINVAGLRFETQVRTLAQFPDTLLGDPQRRMRYFDPLRNEHFFDRHRPSFEAILYYYQSGGRLRRPLNVPDEIFQEELKFYELGDEVIQRFREDEGYIIEKEELLPKNPCQRLIWTMFEHPETGWPARSIAILSVSIIILSIFTFCLETMPAVQKKIKEARGNHNMSSPDMSDDIPQINDPFFIIETICIVWFTFELLVRFLSSPSKIQFSKNFMNIIDLIAIIPYFITLGTLVADSRSKNQSSSLAILRVIRLVRVFRIFKLSRHSKGLQILGLTLKASMRELGLLVFFVFIGVILFSSAIYFGETDHKETHFTSIPDAFWWALVTMTTVGYGDMYPQTVGGKLVGSLCAIAGVLTIALPVPVIVSNFNYFYHRETASKVEE…
B.flo_125556	estExt_fgenesh2_pg.C_1880006	125556	125556	MSSHKHILRINVSGLKFAICCCKLDQYPATLLGSPKRRAKYYDPVRREYFLDRHRPTAEAVFHFYHSSGTLQKPEEVPMDTFIEELKFYDLGKDVMEEYLRGQGYVPKKQHPLPPESQKLKRTIWLLFEHSNSSKAATFIAVVSITFILVSIIGLCLETLPVFHKDKHKPATPTDDRTNSTSSPHQAWGRLEEEMETGDPYKDDPFFLLETVCICWFTIELILRFYSCPNRRVFFKSLLNVVDLLSILPYYVTLVIAGLAGHDQDIDLRFLFVLRVLRTFKLSRYNRGFKVLGKTLARSLSDIGMLMVFLSIVVVLFSSIMYFVEASDPATKFQSIPDGFWWAIITIVTVGYGDMYPTTTVGKLIGALCVISGLLSIALPVPVIVSNFEMFYNQQVIED…
B.flo_84662	fgenesh2_pg.scaffold_133000048	84662	84662	MAMHIPMDVMAGVPAYRTRKRFAQTPFSSRQQSLSRQESWEENPPETPGGLDASHLEEVARKLLTLEEVSANQEAGQTEGNTIPLTHHQGRPCGQAGHGDTCKRIVINVSGLKFETQRGTLCRYPDTLLGNADRMKKYYDSARHEYFFDRHRPSFEAILSYFQTGGKLNRPADVPVDIFLEELKFYDMGASLIRQIREKEGLGGIIMRPRLPRNRNFRRIWLLFEYPESSQWAKIVAGVSVAAVFLAIGIFCLETVPVLQDFAMDLVASEPERVRSFAQPFFALETICVAWFIFELITRFVVCPSKLDFIKGALNIIDLLSIVPYFVDVTVSLTSDPGAPDNSLVPTLRVVRLARVFRILKVARHSRGMQVLGKTFKASWKELGLLLFFLLVGIVLFSS…
B.flo_287814	estExt_gwp.C_5490008	287814	287814	MMAAFIPHQGRRVSRLPSIVGRYSPIRRPFCPTTEQRKVAGDERLVFNVSGHKYEVWRGALDAHPDTLLGRFDDREKFFNPDTNEYDLSTTPEMFKYILRFYTNGVLHFPKSDDIHFHTYLEEIEFFEIDPDEHMSHCCFEDYIDRKIQWDIAHRPKTVFVPETLREKLWQMVESPKANMSAQVFFYITCFFISLSVTATVMETLACEDVSNIGDPFKIARARHCRHVFFCIESACVVLFTAEYIIRLYASPNRSLYARSFMSVVDLVSIFPFYVGLCISEESNVQAVFDTLRVFRVFRVFKLCRSSPGMIMLAKTLKISASNLSSLCFALSMICLVFTTMMYYMEKTHNPEKFSSIPAVFWFTIITMTTVGYGDITPIGFIGKVLTGAWSIICVVILS…
B.flo_256083	e_gw.774.4.1	256083	256083	VVVNVSGLRFATRARVFNRLPETLLGNLEKRKDLYDPETREIFFDRHRPSFEAIFDYYLRGGRLKCPYQVPLDVFLEEVEFFGLSGHPVEDNLHLSTCAEPEPKHPLKKKIWHVLEKPAESIVGRAVGAFIVAVVLLSTISFCVETIPMSDSQQTRHEVVNSNTTENDSTSNIAYTHFAFFWIETVCIAFFTAEVTARYVVTPKTTEKFLKNITNIIDIVAIIPYFLTLITIGLANGIAATASQQGPVYVFLRIFRLFRVVRVFKLSRHSKGLRILGKTLRASMNEFVILSFFMIVAMVFFSSVMYVTEASHPRTNYTSIPDGFWWAVVTMTTVGYGDNTPLTVGGKIVGAVCAVTGLLVIALPVPVIVSNFNYFYRTE
B.flo_253659	e_gw.653.18.1	253659	253659	EDRHLRLNVSGMIFETWESTLNRYPNTLLGDPVRRETFYCPDRDEYFFDRHRPSFEGIFLFYQRSKKATADKPGKMEKPLSVPVDIFYAEMKFFDIDEAVIKQCLEEEWYSLEEDPYAELPTREPQRSIWLLFDYPESSLWAKIIAVFSVSMIFLSIAVFCVGTMPGFDVDPLDSAMFSNGTMLDKLDRAYEDHLFGVETACIIWFCFELVIRFYASPNKCSFMKDIMNIFDIVAIVPFFVDFFMIVGVSKLEKGSSTSVFVRVLRLFRIFRILKLSRHVKGLQVLGKALFESIGSFILLSFFLCVSMTLFGSVLYFAEPNDSNGWNSIPGTFWYIIVTMTTVGYGDVYPSSLGGKLIGGVTVVCGIMTLSMPSPAIVTNFN
B.flo_253640	e_gw.653.20.1	253640	253640	MHPTNERLITVNVSGLHFQVKDSVLSKYPNTLLGDRKRRLPFYHKDLDEFFFDRHRPSFDGIFEFYKTGKIRRPINVPLDVFLMELTYFDMGEMVINQVLKQEGCKHTRHGEKAPNSEPRRTIWYLFERPESSILAGIVATLSCVITLLSVAGTCFQTLPQYRHKANNVTSDPLRFHDAFLDSFFCIETGCVSWFAFELGIRFYASTNKVKFIKDVLNILDFLAILPYVVTLVLLLSNTRGKSEVSLVVVRIVRLVRILRVFKLTRHVTAMKILLTTIYRCRSALGTKLLFLLTGTVLFAGLAYVAESNVVGSKFNSIPESFWWAVVTMTTVGYGDVIPVTAGGKIAACACALFGLLEVSMICPIFIEEF
B.flo_253314	e_gw.646.24.1	253314	253314	MSTRTACEDVRLVFNVNGVRFEAWKSVLERHPETLLGGEEKEGFYNIFTGEYMFEDQDPDLFRYILSYYRTDKLHFPPTGCVRSYNQQLSFFGIMPELIDDCCYEHWRQKNARELTRSKLKRPGELALNGVLDRTCRMKVNDLLQVAVRNQTATDVLRYLGCYFVLSAVICTIVESLQATENKRFREMYFWVFDVVDPFFTAIFSAEYLLRVLLAQSSLQFVRSVTGVIDLFVILSYILNFLRGVNSTVRSILSLTRIFRTLKILQYAKVSHGVRCLYHTLSTLAGELVYLMFGIALVSVTFATIFYYFEKQVPNSSYNSIPSSFWFTIVTMTTLGYGDLIPMTPQGKLLAGICALAGVILMSVPVTIIVTTFNRYY
B.flo_243304	e_gw.423.34.1	243304	243304	MTRSAGSVVLYTAACQPVYVPPLPLKRRRAGAERLALNVGGTRFEIWRHLLERYPDTLLGSDEKDYFFDDGKGEYFFDRDPDLFRYILSFYRTGRLHYPESESVSAYDEELRFFGIPNDADSIGPCCREAYIDKKEAHEASVSAAARDAQVPPEPATFREKIWRIVENPDETTLGLVFFYVTGFFIAVSVFANVVETLNCAPFPPKMVEKMPCGLRYSLSFSCLETACVVIFTAEYLVRLFAAPDRARFVKSAMSVIDIVSILPFYIGLCIPANNSVNGLFVTLRVFRVFRIFKLSRSSPGLRLLGDTLKGCARDLGFLLFALSMAVIIFATMVFYAERNHPNSFFSSIPEGFWYIIVTMTTLGYGDMTPRTIPGKLVTAFCSITSVILLTLPLTVIVS…
B.flo_238110	e_gw.353.62.1	238110	238110	MKKRLGARIKINVSGLKFETKDGVFLQHPDTLMGDVARRQEYYNEEKDEFFFDRHRPSFEAIFRYYQTGNLVRPTNIPVDIFADELRFFDLGDDLILDFLDSEGYPVDRPLMDLLPETEPKRTIWLLFDYPDSSVWAKIVGFISISVILISIAQFCIETLPQYKSQQALSFPPNATATEVLETSGFFQVETACVVWFCFELLIRFYASPSKVAFVKDVMNIMDLISIVPYFVTLGILIGDIDISGNQVTVAFVRVLKVVRVFRIFKLSRHFTGMQILGKTLHASMSELGMLLFFLSVMTVFYASGVYYAEFGHPKTYYTSIPEGFWWAVVTMTTVGYGDQYPVSLPGKIVGSMCVVTGLLVIALPVPIIVENFNHFYGKEKRKRELKEKD
B.flo_234115	e_gw.310.33.1	234115	234115	MTESSPTRQRCELSKLIKINISGLKFLARERVLHRYPETLLGDVTRRKEFYCPDTDDYFFDRHRPSFEAIFNFYQTGKLVRPPIVPVDIFFAELKFFGIDNQAINMVLDKEGYRQKSESCPKLPEAEPKRTIWLLFEYPETSLWARIVAILSVCAIIISIASSCAETIPQYQEDKIFDFPQNATRSSRLKMAYGSTFYQVETACIVWFCFELFIRFYASPDKIAFIKDIMNIIDMIAIVPYFLTLIFLLGNVQGSRSAAVFMRVLRLIRVSRILKLSRHMTALRILGRTLILSAGSIGLLFLSLFGSMVLFGTFVYFADLETQNTDFDSVPATFWWAVITMTTVGYGDEHPRSPLGKLAGGVCVLSGIMFLLVPVPGIVANFNRLYTRQ
B.flo_232438	e_gw.294.39.1	232438	232438	PERPKFVSHAGEKKVIFNVSGQKFITWQSHLNKFPSTLLGGDKKENYLDEKNNEYFFDRDPEVFRIVLQFYQTGKLHYNRAICVTSFNEELAFWGILPDLLEQCCFEDYEHEMHELENRFQEKVLPAVPKPKTFREKIWLMFDRPQLTLLGPAIYYVVGICIVTSIFSSVLETVYGSSRDQLPLGEKYALTFTAIESACIVIFTLEYTLRLFSAPNRCQFVTSLMSYLSAIAVEVNFIKESDIWENQEVPQQLNQSGTSTRRMGRHCQVLINTSRAEASRTISDPVASIGFLLHKAVSTRDLSLSWFMQDLDEPDSVFTSVPRSFWYSIVTMTTLGYGDMVPNTIQGKVIAGVCALSGVLLITLPTTVVVSNFNAIYRSHKLSKSLKKHQQAKVKMLK
B.flo_228541	e_gw.255.7.1	228541	228541	PAMKMQFVRRDHRVKINVGGTLFVTSRKIFDRFPDSLLGSDEKDYFYNAETDEYVFDRDPDIFRYILTYYRTGHLHYPENESVKDYDNELIFFRLMAEDIVGACCRETYMEKKEALEQIESEVATGTGSKEASTLSTVRARLWSILDDPLSGIVAQVAFYVTGSMIVASIVANVVETIWCRNFGGQDEWLRCGDRYRITFSVVEITCVTYFTIEYSLRLFAAPNRREYVKSPLSVIDLVSIVPFYIALCIPENKELNGVFVTLRVFRVFRIFKLSRSSSGMQMLGQTLKACMRDLGFLLFALAMTVVIFATMMYYCERGRPESNFTSIPAGFWYIIVTMTTLGYGDMVPNTIVGMLVTAFCCLSSVVLLTLPVTVIVSNFNAIY
B.flo_207469	e_gw.32.289.1	207469	207469	DKKIRLNVGGAHFETRLSTLKRHPNTLLGSEEREYFYNDDTNEYFFDRDPDIFRLVLGYYQTGKLHYVNQECISMYDDELTFFRIPASEIGDCCYADYEENRELVKLRTMIDSFHRCHFFNPTLMSMRERLWRKLSYDVTVTGFWMSPPTVIMTFVVLICTILAIMETVPCGTFDGRPDSKRCGEEYKNLFFYLDTSCVTIFTCEYLLRLYAAPNRTAFAKSCRSLIDIVAVMPYYLGNIIGSKSLLGSFQTVRVVRFLRVFYYSKGLYILFRTLQSVAMEMGFFLISLSVTIILFSTIMYYMEKAFAFGTFTSIPATFWFAIETMTTTGYGDLVPQSYMGKFIGGVCCISGILLITLPVSITVSNFSRLYHQ
B.flo_194930	gw.108.101.1	194930	194930	SGIKFETWRTNLSQHPTTLLGSCEIDYFFDERNNEYFFDRDPHLFRYILNYYSTGELHFPKYECHVAFENELKFYRIVPDMIQDCCFEDYQDYKDAEKETLYPERHSPSTKEKDPETEDTKRTFRENLWQMFEDPEKSGMPQVAPAFNYIIGFFVMISILANIIETVPVQETDGAKISSTPMGDKYNLIFSCLDTACVAIFTVEYVLRVYAAPKRAQFVSSGMSIIDLIAILPFYIGLCLTDTGNVNAIFVTLRVFRVFRVLKFSRDSTGLRLLGYTIRNCMKELGFLVFSMLIAVVIFSTFMFYIEKGVENTKYTSIPATFWYTIVTMTTLGYGDMVPKTWLGKTLTGICSLSGVLLITLPVTVIVTNFNHVIQKAEREKKLETMDK
B.flo_185353	gw.65.195.1	185353	185353	RVRINISGMKFDTRERVLLRYPQTLLGDVVRRQRFYVPEEEEYFFDRHRPSFEGIFRYYQTGKIERPRNVPQDVFAAELAYFDMGKLVINKFLKDEGYDVSENVLPEKEPQRTVWILFESHDGILAKFVGLVTVLFILLSVGTSCAETLPRFRNLTDQTFAHVGDVKVNLNIAFSNIFFQIETACIVWFCIELAMRFYASPRKRRFVKDIMNILDFVVILPYFIDLILIVANVDPTGSNIIPATIVRVLRLVRVFRIFKLSRHMRALQMLAATLRASAPQLIMLIFFMAILVVLYSSIIYFMEMDHPDHFFPSIPAAFWWAIITLTTVGYGDIYPKTPWGKAFACICVISGILVIAMPMPIITKNFEKFYKKNGNN
http://genome.jgi-psf.org/Brafl1/Brafl1.home.html
Caenorhabditis briggsae Kv				Genome: WormBase Caenorhabditis briggsae WS232
Name In Tree	WormBase Name	WormBase Gene ID	WormBase Protein ID	Sequence Used in Phylogeny
C.bri_CBG22329	CBG22329	WBGene00040919	CBG22329	MLDAFSFNRFDSNRSSARRGSRRGSDYFGEKGISMDERIVLNVGGVRHETYQATLKKIPATRLSRLTPTVSNFDPLLQEYFFDRHPAVFSMILNYYRTGKLHYPTDVCGPLFEEELQYWGLDASDTEPCCWMQLLHAKDTQETLAVLDRMDADHEDDPQLREQDIMKKFGWEEDYFQGKRTRWMKIKPQVWSLFDEPYSSQAAKFIAGISVLFIFISIVSFCLKTHQTFRLPVLTGQNISMPXXXXIRSIFCPSKMRFFKSPLNILDLGATLSFYADAIMVRFVEDEPKDVVEFLSMIRIFRLFKLTQHHQGLQILIHTFRASAKELILLVFFLILGIVIFAALVYYAEKMEANPNNQFQSIPLGLWWAICTMTTVGYGDMTPHTSFGRLVGSLCAVMG…
C.bri_Cbr-shw-1	Cbr-shw-1	WBGene00024041	CBP00170	SWMDTEHRVILNVGGIRHETYSHVLKKIPATRLSRLTPNTANYDPVLNEYFFDRHPGVFSMIMNYYRTGKLHYPTNVCGPLFEEELEFWGLDANQVEPCCWMTYTQHRDTQETLAVIESLDLDGDPPSQEEIAKKFGWEDDFHSGSLSQWQRLKPRVWSLFDEPYSSKYARVISCISVAFILVSTCSFILKTDPSFQIPDIDVFYSLRVVDENGFKNYHKTIGTDKPVTSPHPNFFYVDLICNIWFTFELFIRSIFCPSFHKFVRSPLTIIDVVSTGAFFFESLLHAILIQTGSLVTLDFLSMICVLRLFKLTQHFSGLKILIQTFKASAQELSLLVFFVVLAIVIFAALVYYAERSQLNKDNQFTSIPLGLWWSLVTISTVGFGDMVPKTYLGMLVGS…
C.bri_Cbr-shw-3	Cbr-shw-3	WBGene00031056	CBP08232	MDSEYRIILNVGGVRHETYKHTLKKIPATRLSRLTTSLANYDPVLNEYFFDRHPGVFAQILNYYRTGKLHYPLDVCGPLFEEELKYWGLDSNECEPCCWMTLSGTRDTQDVLKTLDELDIEVDQTEGPELYKRFGWEDDYHNDSLSAWQRLKPRIWRLFDEPNSSRYAQFIAAISVFFLITAIIVFCLKTHPGLRIPELQLFGNFSRNHRSISSRIQPAQINIDKQNSRPHPTFMYIETICNIWFTIEILARFASCPCRIEYLRAPVNIIDIVATLTFYIDLLSSMFGATADLEFFSIIRIMRLFKLTHHNSGLKILMHTFRASAKELMLLVFFLVLGVVVFASLVYYAERVESNVDNQFVSIPVGLWWAIVTMTTIGYGDITPHTYLGRLIGSVCALA…
C.bri_CBG01037	CBG01037	WBGene00024330	CBP33743	RAAEMAGGNSEEGKGMLLRNGDDKVRHPSPQRGTPDSSSTQGHQFIDQIVTINVSGMRFQTFESTLARYPHSLLGDPTKRQHYFVPDTNEYFFDRHRTTFESILYIYQSGGRVKRPEIVPIDIFLREMRFFQMGDELLEEFWIAEGYEKPKEVMMPTNKTQRKIWELMEYPDSSLSARIIAFISIFVIALISRSIISFCWETVPSDNDDKVINMTTGELIDELDEKHYSPFFWIELMCILWFTIELILRFISCPCKVTFVTSILNIIDFVAIAPFFVNFFLADTNKSNSSMSFAVLRVLRLVRVFRVFKLSRHSVGLQILGKTFRSSVQEFCLLIFFMAIALVLFASGMYFAEQGEPNSKFTSIPASFWFVLVTMTTVGYGDLVPLSPFGKVVGSMCAL…
C.bri_Cbr-kvs-3	Cbr-kvs-3	WBGene00038505	CBP30913	MNEEVPLIESTVSETVPNGSVSRIPDIVFVNVGGRKARLNSDIITRRLATSRLAVFCEKSHVERLTDCDAYFESTSEYYFERSPIIFEYVIDFYVTGKLHRPMDICPIRLRYELDYWRIPTPFMSPCCILEENNNIAGKLSTEKAFVDSSLPSSCFDKVVLGPQRLKLYRLMENPRSSSGAKVFSVGSAVFVLLSLLGLILSSMPELQDENKEPHYLLHYLELLCMVYFTFEYLARLLVNPKKAEFIRSPLNVIDLLTVLPFMIEAFNELQWMKEFRGAMLVVRVMRLARVARIFKLARYSTGLRAFGETMKKSAAELSMLGLFLVTGIMLFSTAIYFFERDEPNSKFYSIPAACWWCVITMTTVGYGDLVPITAGGKVVAALASVCGIIVLAFPISMI…
C.bri_Cbr-kvs-4	Cbr-kvs-4	WBGene00037682	CBP37276	MNSAIMQGAAMATSHGIARLNRHNAQRNHFHIPTANRLFYQLQTACTSTEDERRTIQTDDATEMGIQKPDYQMYCGETEISEQFIKLNVGGQRFMLRKETIRKRGVGRLLDLVNKPVADSNADAFFSATSEFYFERPPALFHIVYQFYLNGIIHQPTNLCPVDIIEELEYWRIIPDEYLASCCCAQQPDDDDDEHEEQDKPNLFKTLKFGEIRRTIWNIIEEPASSGKAQVFAVFSVFFVLISISGLVLGSLPELQVATKQKNNLTGEEYVEMEPMPILGYIEYVCIVWFSIEYGLKMLVSAERSRTFRQLLNIIDLLAILPFLIEMLLLIFGISTEQLRDLKGAFLVIRILRVLRVIRVLKLGRYSKRITVVSIHLGFFPSTGNDGNGCDDWSHLFST…
C.bri_Cbr-kvs-1	Cbr-kvs-1	WBGene00036615	CBP29061	MINTRRGRYFPLSTNDKDSNQIAMVIPSTRKGHAASRDNFGNSNHHGDEIVHRLHNGRRSEVEEVKPDLVSGAGDTVIKLNIGGTSFRIRVASIFARSADEKLSAFAQLTHEQRLQACDAFLMVIYFQPQEEYYFERSAILFDSIFKYYISGQLHRPLDVCPTEFATELAYWKINDGLMSNCCWRGYNMSASLEELVAPKEKKIELHDRSLRSRIHQFCEGDGSLFSTLFTFGSITFVLISVIGLVLGSIHELQVPIYKTGGKSERISNWTIVENENVIWEPHPIFGYVETICIIWFTVEFVVRLAVTPNRFQFLVGIMNIVDMIAIIPFYLELGLALFGIDVASLSDIKGALLVVRVLRVLRVVRILKLGRYSSGMRTFALTLKSSARQLGMMGMVLS…
C.bri_Cbr-kvs-5	Cbr-kvs-5	WBGene00032004	CBP36860	IFRQIASGSTSMAAVSGCERENSVDNQPDRASIDDRSSNKMYDEDVESRMIPLERPSHKGSIRDNTPDSILRLNIGGSSYRIRTRSIIKFGPKTLLGRFCRMNHEHRRQWADWYFEDQDEYFFERVPRYFDPIYDFYATGKLHVPKDLCFDKFMAELRFWAVSKSRMDECCSPFAQYCVTMGGDPKYTEKDHFIGVRCANIRRRLWLILEGHSQSKWWKAFEVISTAFVVLSISALILGSIPEFQVPQKSEDGQLVYATATYPTYPNGGGQTIESRTVVRDVADNSVNHIMERSKIIKNEYFQVEMTEHPVFTWVENVCVIYFSIEYAMRFIVAPRKLAFARQILNVIDLLSIAPFYFELLLWICGISGENVRKVRWAFLTVRLLRVLRVIRIAKLGRF…
C.bri_CBG09661	CBG09661	WBGene00031217	CBP28343	MHARSRRTASRRQNSFRQIRKIVQWGRIQAEENAAAQAASMERRVAFRPPPIGESRTTTITHDSGTNADTYMRLNVGGKSYYVRAELYTAEWTRMHELLDSSHEDRLRMVDGFDSKTGEYYLERNTKLTDHVMDFFVTGSLHKPQNVCVERFKEELEYWKIKPDQLSSCCQIPNEHHHHSRKLSHGTSFNEDDYVADFDGACFAGPRLAMWRFLEDPQSSLFAAIFALLSVFFVFASVVGLILGSMPEFQADSSNAAAYHVMHVKSRPNDLGNKFGNNDEVAPNELLKDFVYKPTDSPNLPLTILEYICIGWFTFEYLVRFFIYPRKRQFVKKTLNIIDLSTILPFYLEICLPLFGVESRLKEFTGAMLVVRVLRVLRMARVFKLARYSTSLQTFGHTL…
C.bri_Cbr-exp-2	Cbr-exp-2	WBGene00000324	CBP02423	MAIAISQAVLAHRNSAATFTVPGSTEQLKFHNYRVTGNMISGAAQQHKKRLIPLRRTDAMTLAERRNYQILDDIFRSGGSDCFQQVTANSSNESGNPQFLRLNIGGTSFMILIDAILRAESTTFLSRFIQLTHTARLKVADAYISSDDAYYFQRSPTSFEAIFQYYATGVVHRPSEICPASFLSELDFWRISHQHVGSCCADVIPQKREEEKEEEKVDDTTFDKLMCGKLRRRMWTFLERPGSSMQAKAFELSSTLFVAISVMGLSFGTIPDFQVTHLMPPHNETIVLPNGTVTVVQKVEQMRVEHPAFVFTERICIAFFTVEYCLRFFAAPRKLRFALKPLNLVDLLAIVPFYLELLLTLCGVDDRKLRDLRWAFLVVRILRVLRVIRIIKLGRFSSG…
C.bri_CBG05460	CBG05460	WBGene00027905	CBP36028	MASVAAWLPFARAAAIGWVPISRQPMPQAPVAIQAKDLAVDHVSDEKLAINISGRRFETWKNTLEKFPETLLGSNEKEFFYDEDTGEYFFDRDPDIFRHILTFYRTGKLHYPRHECLVAYDEELSFFGIMPDLISDCCYEDYKDKKRENQERLMEERVETAEANTAKLSLQQKMWAAFENPHTSSIALVFYYVTGFFIAVSVLCNIVETIPCWYQDNMAVTCGEAYEEQFFVVDTACVIIFTIEYFLRLFAAPDRCKFMRSIMSVIDVIAIMPYYVSLGLTDNKDVSGLFVTLRVFRVFRIFKFSRHSQGLRILGYTLKSCASELGFLVFSLAMAIIIFATIMYYAEKKVEATRFTSIPSAFWYTIVTLTTLGYGDMVPSTIMGKIVGGICSLSGVLVI…
http://www.wormbase.org/#012-3-6
Caenorhabditis elegans Kv				Genome: WormBase Caenorhabditis elegans WS232
Name In Tree	WormBase Name	WormBase Gene ID	WormBase Protein ID	Sequence Used in Phylogeny
C.ele_kvs-3	kvs-3	WBGene00018402	CE35307	MNEEVPLIESPVAGPVPNGSVVRPPDIVFVNVGGRRARLNSDIIIRRLATSRLAVFCEKSHVERLTDCDAFFESTSEYYFERSPIIFEYVIDFYVTGKLHRPMDICPIRLRYELDYWRIPTPFMSPCCILEENNNIAGKMSTEKAFVDSSLPSSCFDKVVLGPQRLKLYRLMENPRSSSGAKIFSVGSALFVLLSLLGLILSSMPELQDENKEPHYLLHWLELLCMVYFTFEYLARLLVNPKKAEFIRSPLNVIDLLTVLPFMIEAFNELQWMKEFRGAMLVVRVMRLARVARIFKLARYSTGLRAFGETMKKSAAELSMLGMFLVTGIMLFSTAIYFFERDEPNSKFYSIPAACWWCVITMTTVGYGDLVPITAGGKVVAALASVCGIIVLAFPISMI…
C.ele_shl-1	shl-1	WBGene00022240	CE46429	MASVAAWLPFARAAAIGWVPISRQPMPQAPVAIQAKDLAVDHVSDEKLAINISGRRFETWKNTLEKFPETLLGSNEKEFFYDEDTGEYFFDRDPDIFRHILTFYRTGKLHYPRHECLVAYDEELSFFGIMPDLISDCCYEDYKDKKRENQERLQEERVENADISTLKLSLKEKMWAAFENPHTTSIALVFYYVIGFFIAVSVMCNIVETIPCGYEDNVSVTCGEAYEEQFFVIDTACVIIFTIEYFLRLISAPDRIKFMRSIMSVIDVIAIMPYYVSLVLTDNKDVSGLFVTLRVFRVFRIFKFSRHSQGLRILGYTLKSCASELGFLVFSLAMAIIIFATIMYYAEKKVDATRFTSIPSAFWYTIVTLTTLGYGDMVPSTIMGKIVGGVCSLSGVLVI…
C.ele_shw-3	shw-3	WBGene00004793	CE37401	MDSEYRIILNVGGVRHETYKHTLKKIPATRLSRLTTNLANYDPVLNEYFFDRHPGVFAQILNYYRTGKLHYPLDVCGPLFEEELKYWGLDSNECEPCCWMTLSGTRDTQDVLKTLDELDIEVDQTEGPELYKRFGWEDDYHNDSLSAWQKIKPRIWRLFDEPNSSRSAQFIAAISVFFLITAIIVFCLKTHPGLRIPELAPFGNFSRNHRSTSSRIHPAQINIDKANSRPHPTFMYIETICNIWFTIEILARFSSCPSRFEYLRAPVNIIDIVATLTFYIDLLSSMFGATADLEFFSIIRIMRLFKLTHHNSGLKILMHTFRASAKELMLLVFFLVLGVVVFASLVYYAERVESNEDNQFVSIPIGLWWAIVTMTTIGYGDITPHTYLGRLIGSICALA…
C.ele_exp-2	exp-2	WBGene00001374	CE37631	MAIAISQAVLAHRNSAATFTVPGSTEQLKFHNYRVTGNMISGAAQQHKKRLVPLRRTDAMTVAERRNYQILDDIFRSGASDCFQQVSSADNGSPQFLKLNIGGTSFMILIDAILRADTTTFLSRFVQLTHTARLKVADAYISADDAYYFQRSPTSFEAVFQYYATGVVHRPSEICPASFLSELDFWRISHQHVGSCCADIIPQKREEEKEEEKVDDTTFDKLMCGKLRRRMWTFLERPGSSMQAKAFELSSTLFVAISVMGLSFGTIPDFQVTHLMPPHNETVVLPNGTVTVVQKVEQMRVEHPAFVFTERICIAFFTVEYCLRFFAAPRKLRFALKPLNLVDLLAIVPFYLELLLTLCGVDDRKLRDLRWAFLVVRILRVLRVIRIIKLGRFSSGLQT…
C.ele_egl-36	egl-36	WBGene00001202	CE18123	MLDACSFNRFDSNRSSARRFSRRGSDYFGDKGISMDERIVLNVGGVRHETYQATLKKIPATRLSRLTPSLANFDPLLNEYFFDRHPAVFAMILNYYRTGKLHYPTDVCGPLFEEELQYWGLDASDTEPCCWMQLLHAKDTQETLAVLDRMDADHEDDPQLREQDTMKKFGWEEDYFQGKRTRWMKLKPQMWSLFDEPYSSQAAKLIAGISVLFIFISIFSFCLKTHQSFRLPVLIGQNITMPGGVVQPSIERVSTEPLPIFGQIEMLCNIWFTLELIIRFVFCPSKIRFFKSPLNMIDLVATLSFYADAMMVRVVEDEPKDVVEFLSMIRIFRLFKLTQHHQGLQILIHTFRASAKELILLVFFLILGIVIFAALVYYAEKMEANPNNQFQSIPLGLWW…
C.ele_shw-1	shw-1	WBGene00008819	CE32378	MVNLQRKESWMDTEHRVILNVGGIRHETYSHVLKKIPATRLSRLTPNLANYDPVLNEYFFDRHPGVFSMILNYYRTGKLHYPTNVCGPLFEEELEFWGLDANQVEPCCWMTYTQHRDTQDTLAVIESLDLDGDPPTQEEIAKKFGWEDDYYTGNMSQWQRLKPRVWALFDEPWSSKYARVISSLSVAFILASTCSFILKTDPSFQIPDIDVFYSLRVVDEGGFKNYHKTIGTDKPVTSPHPNFFYVDLICNIWFTIELLIRSLFCPSFHKFVRSPLTIIDVISTGAFFFESLLHAILIQTGSLVTLDFLSMICVLRLFKLTQHFSGLKILIQTFKASAQELFLLVFFVILAIVIFAALVYYAERSQLNKDNQFTSIPLGLWWSLVTISTVGFGDMVPKT…
C.ele_kvs-5	kvs-5	WBGene00021948	CE29886	MIQQIASGSTSMAACERENSVDNQPDRASIDDRSSNKNYDEDVESRMIPVDRPSHKGSIRDNTPDSILRLNIGGSSYRIRTRSIIKFGPKTLLGRFVRMNHEHRRQWADWYFEEQDEYFFERVPRYFDPIYDFYATGKLHVPKDLCFDKFMAELRFWAVSKSRMDECCSPFTQYCVTMGGDPKCTEKDHFIGVRCANIRRRLWLILEGHSQSKWWKAFEIISTAFVVLSISALILGSIPEFQVPQKSEDGQLVYATATYPTYPNGGGMTIESRTVVREGSDNSTGDLMAEETVPTPRNTGKIEMTEHPVFTWVENVCVIYFSIEYAMRFIVAPRKLAFARQILNVIDLLSIAPFYFELLLWICGISGENVRKVRWAFLTVRLLRVLRVIRIAKLGRFSP…
C.ele_kvs-4	kvs-4	WBGene00012967	CE36457	MGSPVSTGTTPSVIISIFRRPIDCSISCRLHARQSTEEERRTVQTDDVAEIGMQRPDYQMYCGEEEISEQFVKLNVGGQRFMLRKDTIRRRGVGRLLDLINKPVADSNADAFFSSTSEFYFERPPSLFHIVYQFYLNGVIHQPSNLCPVDIIEELEYWRIIPDQYLASCCCAQQIDDDDEEVEEQDKPNLFKTLRFGEIRRCVWNIIEEPASSGKAQAFAVCSVVFVLISISGLVLGSLPELQVATKQRNNLTGEEFTEMEPMPILGYIEYVCIVWFTMEYGLKMLVSAERSKTFRQLLNIIDLLAILPFIIEMLLLIFGISTEQLRDLKGAFLVIRILRVLRVIRVLKLGRYSSGLQMFGKTLKASFRQLGMMAMVVMTGVIFFSTLVYFLEKDEPAS…
C.ele_kvs-1	kvs-1	WBGene00002242	CE30914	MINTRSCRYVALSTSDKDSNQIAMVIPSTRKGHAASRDNFGNSNHHGDEIVHRLNNGRRSEIDEVKPDLVSGAGDTVIKLNVGGTSFRIRISSIFARSADEKLSAFAQLNHEQRLQACDAFLMVGEAPPQEEYYLERSAVLFDSIFKYYISGQLHRPLDVCPTEFATELAYWKINDGLMSNCCWRGYNMSPSLEELVAPKEKKIELHDRSMRSRIHQFCEGDGSLFSTLFTFGSITFVLISVIGLVLGSIHEFQVPIYKKGGKSERISNWSIVENENIIWEPHPIFGYVETVCIIWFTVEFIVRLAVTPNRFQFLVGIMNIVDMIAIIPFYLELGLALFGIDVASLSDIKGALLVVRVLRVLRVVRILKLGRYSSGMRTFALTLKSSARQLGMMGMVLS…
C.ele_shk-1	shk-1	WBGene00014261	CE36966	MLPVSTRPYTMSISAILTRKNRAAEMASGNSEEGKGMLLRNGDDRIRLPSPQRGTPDTSSTQGHPYTDQIVTINVSGMRFQTFESTLSRYPNSLLGDRNKRQHFFVSDTNEFFFDRHRTTFESILYIYQSGGRVKRPEIVPIDIFLKEMRFFQMGDDLLEEFWIAEGYEKPKEVMMPNNKTQRKIWELMEYPDSSLSARIIAFISIAVIALSIISFCWETVPSDIEEKPINNSATAELLDEMDEKHYSPFFWIELMCILWFTIELILRFISCPCKVTFATSVLNIIDFVAIAPFFVNFFFADTSKSNSSMSFAVLRVLRLVRVFRVFKLSRHSVGLQILGKTFRSSVQEFCLLIFFMAIALVLFASGMYFAEQGEPNSKFTSIPASFWFVLVTMTTVGY…
C.ele_C32C4.1	C32C4.1	WBGene00007862	CE45168	MERRVAFRPPPIGESRSTTITHDSGSNADTYMRLNVGGKSYYVRAELYTSEWTRMHELLDSSHEERLKMVDGFDSKTGEYYLERNAKLTDHVMDFFVTGSLHKPQNVCVERFKEELEYWKIKPDQLSTCCQIPSEHHVRKLSRGTSFNEDDYVTDFDGACFAGPRLAMWKFLEDPQSSVFAAVFALLSVFFVFASVVGLILGSMPEFQADSSNAATYHVMHVRSRPNDYGNKFGNDDDVAPNELLKDFVYKPTDSPNLPLTILEYICIGWFTFEYLVRFTIYPRKRQFVKKTLNIIDLSTILPFYLEICLPLFGVESRLKEFTGAMLVVRVLRVLRMARVFKLARYSTSLQTFGHTLQSSITELSMLSMFLITGIVFFSTIMYYLEKDEPHTDFYSIPA…
http://www.wormbase.org/#012-3-6
Capitella teleta Kv (Frm. Capitella capitata)				Genome: JGI Capitella teleta v1.0
Name In Tree	JGI Name	JGI Gene ID	JGI Protein ID	Sequence Used in Phylogeny
C.tel_114941	e_gw1.311.3.1	114941	114941	MNAVWQIRSKSLSGVPDGATIPLYYLSNGRVSFSSRDSKYENVATTGQVQHQHTVDTLPHEPLDEAHDCIKSGCQRVIINVSGQRFETQLRTLNRFPLTLLGDPLKRKQFWDSRRNELFIDRHRPSFQAVLYYYQSGGRLRRPIEVPEDIFLEELEFYEIGEDEIREYKEKEGFVMEVERELPEKEWQKKIWLFCEEPDSSKTARAFAIVSVVCILISIVNFCLETLPNFERKTCVNVTLDFGETFNVVPNYKDAFFIIESICVMWFTLEFILRMISCPSKLAFAKNVMNIFDLLAILPFFITLITVNVAEKCGEGSSKGGSFIFIRVLRVFRVFKLSKHSQGLRILGLTIKTSLHELGMFFFFLIVAMVIFSSAAYYAEAGEPDTQLKSIPGAFWWAI…
C.tel_229136	estExt_fgenesh1_pg.C_1080049	229136	229136	MLNRHPDTLLGNPAKRQRFYDRSRDELFLDRHRPSFEAIFSYYQYGGRLKRPHTVPDDIFLSEVTFYELESDVVDEYKQNEGYVQHTDEMPTQWYFRKVWLLXEYPETSIPAFIIALISVLTTLVSIVLFCVETLPVFSMSHCVVDAAPNFLDPFFIIESVCTAWFTLELLIRFIVCPSKIRFWKDFKNIVDATAIIPYYVTLINVVSTMSCASAKSSASLAFLRVIRLVRIFKLTKHSVGLQVLILTFKASIGGLGLFLVALVVCLLVFSSAIYYAEQGIEDTQIHSIPDAFWWAIITMTTVGYGDKVPLGPWGKLLGSICALVGVLTLAIPVPIITGNFNRFYIHKTGRGRQMDLERGLDDD
C.tel_225354	estExt_fgenesh1_pg.C_7460002	225354	225354	MAATILRLNFRGVNVELDVQVLQRAPESRLHRLAHGREKLPLDNEGRHFIDRSPLLFHHILDYYSSGILDFPAQYSWQEVKDEVEYWQVDEAALSPVCIVRYESDREIVRLADEYNIYLDRYERMAIKTLCPNGAARMRGVWEFLDIPKSSAMSMVYSIVTCILLPLTIICNFAAFTVLPRSDSKPNFAIMADISSDWQYWLHVACLIVFFLEFLVRFIVWPSKLSFWSDLLNWFDASAIANCLAALLFAEFYDRPNLFKFYTLIDFLQASMAYFLLRMFRIWRCYDAYRILMLTVKRSAKDLFVTISIFYVIGMVLLFFAFFCSTAFTSMIDVMWYVLVTMTTVGYGDIIPTGAVARCVSALCALAGVFMIVLPIPALVLNWRLAKEQLEGARMLRVQ…
C.tel_187221	fgenesh1_pg.C_scaffold_132000051	187221	187221	MTREDYDFDSNHINDRNNSTISTARRAERVTLNIRGVIYQINTKAIEQQPGTLLADILRNHRGNTIFDDEIFFDRDPFIFNCIMNFYSSGHLHFRHCMCRNEVQNELEYWKIDSTKLAPCCWVWFGQKAATEKKCRAVSQNFTEDKTEQLLPPNGWRIKLYRIMENPNSSRLAYMWSIFILSIIGVSIFGFILESLSSCRVPRKRPIFNETDFRTQHTNTLLINANTSNPHLALTLIDVITNVILTIELVLRFMVTPQKGRFCLNILIVIDILATIPTWLCLILFSNFDHEGHVGWSLLDDYPNAFFAFIVLRSSRLLRVFRLFRLVRTQNTIRIVLLSWKKSYKELLLLCGLLTIISTIYGSLIFFIESSEERFDTIPMGMWWSIITMTTVGYGDEFP…
C.tel_157089	estExt_Genewise1.C_2010011	157089	157089	MNGIDADDSDDQLGWVSHANEDKVIINVGGQRHETLVSSLVAKPNTRLGRLAMKHKPGVKEEYFFDRHPEVFSAIMDFYRSGELHVPLSVCGAVFKRELDFWMIDDCFIEACCWTSYSSYIDNQKTLREFTASVSQENQELEMVAALTGWQKRQMKIWLILDHPRSSNLALAYAIISFLFVLASITGFCIETLPDVHYSVPDLNPINSTKMCGNIVPSKDGMYIKVSNPYLEYLDYICTAFFTIELIVRIIFAPSKINFLRSIMNIIDILALLPLYVQIMLDITDRQNCLQHQRAVVETIFILRIIRIFRIFHLVKHYKALKILVHAIKASIQELLMLAIFLFIAMLVLSTLIFYAERREINPLDPDAEGVIDTIPLGLWWSIITMTTVGYGDVHPTTA…
C.tel_73530	gw1.3.194.1	73530	73530	EEVRINVSGLIFETCMCVLEKYPETILGDPLKRKRYWDPDREEFFIDAHPPSFEAIFLFLQTGKIKKPYEVPRATFMENLEIFELGSEIMDKYKLSEGILVDDVLELPEEEGTRRTVWQTFESPSSSAAGRTLAFCSVFFVTLSMFLFCVETLPKYQGKSCREEHHFDFRTGNTTTYHVPNYHNEFFLLETVCVVFFTAEYFLRLYSCPNRRRFFKETMNNVDLCSIIPFYLDLLLALVTRRCNMGSNSGVLKVTRILRALRIFKLSKHSRLLRVWMCALRASAKEFFVFLFFMIVAGVLFASLLYVAEQFNEKTQIKSIPEGIWWAIASMTTVGYGDVVPTSFWGKLAASACVVSGVIAVTLPTPIIVANFNRFYQNITD
C.tel_23662	gw1.149.4.1	23662	23662	DQKMILNVGGIRYMTYDSTLQCLPDTRLAKLTKKDPSYDPVHDEYFFDRNAAIFEHILDFYRVGNLHFPSCLCGPSIQSELKFWGLDENNISPCCWKSFSSYEDEKRTVLELAKTLGLGESAMFEINTHEPSDAVSTNCSNTDDMKSSLQDRMWRFLEKPTSSTSAKVWSAIIFVMILVSIGVVVLETHPIFRVPKEGFNATGSSNVTNAKVLMYRETDLHPVLTIIDGVGTVVFTIELIARFIVCPSKIRFFKSFFNIIDIFCVVPLFAVYIIQLEVDNIWSSGEFFVILAYLSLSSVLRVFRLLKLARHYSGLRILQLAVRSSLKELALLFLMISMGMLIFSTLVYFAEFNEQLSDFRNIPITFWWSIITMTTVGYGDNVPSNGFGFIVGTMCAISG…
C.tel_112340	e_gw1.33.97.1	112340	112340	MASVAAWLPFARAAAIGWVPISKGPMPVPPVDHDRTRTDEKVRINVSGQHFETWSHTLSKYPDSLLGSNEKEFFFDEESKEYFFDRDPELFRHVLNYYRTGKLHFPKHECITAYDEELAFYGIMPDIIGDCCYEDYRDRKRENSERLMDDRDSENGDHVVTTTLREKMWRAFENPHTSTAALVFYYVTGFFIAISVMANVVETIPCGTLPGTKKNPPCGERYEVIFFCLDTACVMIFTAEYLLRLFAAPDRCKFTRSVMSIIDVVAILPYYIGLGITDNKDLSGAFVTLRVFRVFRIFKFSRHSQGLRILGYTLKSCASELGFLLFSLSMAIIIFATVMFYAEKNVVGTDFTSIPESFWYTIVTMTTLGYGDMVPHTIIGKVVGGVCSLSGVLVIALPV…
C.tel_218764	estExt_fgenesh1_pg.C_890007	218764	218764	MSDAENRVILNVGGIRHETYKATLKKIPATRLSRLTEALANYDPVLNEYFFDRHPGVFAQVLNYYRTGKLHYPTDVCGPLFEEELEFWGLDANQVEPCCWMTYTTHRDTQETLQILDRLDLDTDKPTEEDIMKKFGLEEQYNSGEMNWWQKIKPRIWALFEEPYSSTTAKIVAIGSIFFIVVSILSFCLKTHPNMRVPVIQNVTLSKGNADNTTIWVLEKKGTDAHRAFFFIECACNAWFTFELLIRVVVAPNKLEFMRAPINIIDLVATLSFYLDFLLTRLKKENDILEFFSIIRIMRLFKLTRHSPGLKILIHTFKASAHELSLLIFFLILGIVIFASLIFYAERIQYNPSNDFTSIPVGLWWAIVTMTTVGYGDMVPKTYVGMFVGALCALTGVLT…
C.tel_72490	gw1.499.25.1	72490	72490	EILRINVGGSMFMTSRSSLDRIPGTRLSNLTESDANYNPVTEEWFFDRNPMFFNNILDYFRSDDLHFPHNYCGPSIKKELQYWKIKEGEISPCCWNKYREYEEEQNIYKKIESAFESKTLNEYQAAFNSQGGANPTRWQTWRRRMCVFLEEPMSSKPAQVWTFMFLVFVLASIGVLCIETHPSLRVPLNSTTPKWIIERDSIPRSEQNPKIFWIVHTQPHKALETVDSICTSFFTLEFFLRWLVAPNRFKFWKSPMNIIDVLCVLPMWIRYIMQLYHVQIDRSLLPVFFVLMMLRVLRICRVLRMARHYTGVKILVLALNASFKELGMLVIFIFIVVLIFAVVIYYAEFFVSDTFLNIPAGWWWAIITITTVGYGDAYPKSWLGYLVGALCAITGILAT…
C.tel_53144	gw1.226.43.1	53144	53144	ITISVGGQTFMTSERTLKKHPDTRLGRLNQSDTAYLKEQGFYFYDRNSDFFSSVLNFYRSGELHLPSNFCLSLVQEEMKFWEIKPENIANCCWVDYAESLRTTKILHQVTNALAVYSFENPNIGDYIKKMWSKIILNMSISRMRKLNIKVFSAGVVGCRVSLCADRCGHSCHDGQCVIQDPHSRLPESAFNQSNITNHKYILFTTTTVKPPLIGLEVGCMAIVTIEVVVKLLTCPTFSDFFKLGFNVVDIISIIPMTISVITGAFPGSAYAAWIGRLAPYNFFALGIIRIIRFSEVTRYFSAMNILILSVIRSIREITLLGVLVVLETVLFAYLIFIAERHNTDDFEDITECLWWAVVTLTTLGYGDAVPISGWGYLVGSICAVMGVLCTGLPIVVIGS…
C.tel_52417	gw1.226.40.1	52417	52417	DSRVTLNVGGVRHDTWKNTLESIPGTRLALLAHLQESDESYDTSTGEYFFDRHSKAFESVLNYYRTQELHIDQSVCGNILKIELDYWGIEEQEIEACCWADYSRYTEHKDTLRNLDDNFAFADEDTWGGNLNKFQQTAARIWRFLEEPASSRWAKVYAVTSMSFVALSIAIFVLETHKLFQNVTKHNYEAAPHPALVGLDYVCVVFFTLEFLIRFIFCPSRSRFFRAPLNLIDFICLIPHYTSIIMRGLSTNTQTSALIKTILMLRIVRILRIFKLMKHYNAFKILVYTIKVSTKELFLMIVFLMSGVLMFASIIHYTEKENFPNIPIGIWWALVTMTTVGYGDKYPVGYIGYLMGSVCVICGVLVIAFTVPIVVNNFSLYYSHAQTRIKVP
C.tel_33393	gw1.53.5.1	33393	33393	NSKNDNRVIINVGGIRYETYKSTLKNLPDTRLSWLTTTTKQNADCDPETGEFFFDRHPGIFNMILNYYRTGRLHVPMDVCGPLFEEELAFWGIDERQIEPCCWGNYRTHRDAQETLKELEGKEGQDVSDDEDSSYIAQRFGIQEDAIRERSCWQRMQPKIWTLLEDPNSSRGAKGGAIISVLFILLSILIFCMETHLDFRVPRNDSVPMNGSWTRMEKSKYSTPHISLQVLDVVCTIYFTLELILRITFAPDKRIFFRGMLNWVDVFAIIPFYLEQFMIGVFPQLEFTVAIEVLKSFSLTRIFRIFKLTRHFNGLKILAHSIKASARELILLILFLLITVLIFASCIYYAESIEEGEKNDFKNIPVGFWWAVVTMTTLGYGDMYPRTGTGYLVGGLCAV…
C.tel_147057	e_gw1.255.40.1	147057	147057	MLGQTNSPPDPYTILRCKQMAHRVVLNVGGVKHEVMWKTLDRMPHTRLGKLRHSNTHEGILELCDDYSLLEMEFFFDRHPRAFASVLNFYRTGKLHLIEEMCVLSFSDDLDYWGIDELYLESCCQHKYHQKKELVFEEMSKEAESLREREEENFGDGPCSKWREKLWDLLEKPQTSMAARVVAIISVLFILVSTIGLTLNTTPGATDRPPILVTKDNEQLAMVEAVCITWFTVEFVLRFWASPSRWKFFKAGLNVIDLLAIMPYYISLGLVESNKSTEQFQNVRRVVQIFRIMRILRILKLARHSTGLQSLGYTLQRSYKELGLLMMFLTISILLFSSLAYFAEKDEEGTLFNSIPETFWWAAITMTTVGYGDIYPKTVWGKLVGGVCCICGVLVIALP…
http://genome.jgi-psf.org/Capca1/Capca1.home.html
Daphnia pulex Kv				Genome: JGI Daphnia pulex v1.0
Name In Tree	JGI Name	JGI Gene ID	JGI Protein ID	Sequence Used in Phylogeny
D.pul_50967	e_gw1.24.138.1	50967	50967	MSSPGGGGGAAGAGHPGAPLHQYHSHSMTSLPPEPFMIMRSKALNRRVSINVGGVRHEVLWRTLERLPHTRLGRLRDCNSHEAIVELCDDYSLVDNEYFFDRHPRSFSSILNFYRTGKLHLVEEMCVIAFSDDLEYWGIDELYLESCCQHKYHQRKEHVHEEMRKEAESLKQRDEEEFGEGFCAHYQKLLWDLLEKPTSSFPARVVAVISILFIILSTVALTLNTLPSLQEEGETEGTTMDNPSLATVEAVCITWFTAEYLLRFAASPSKWKFFKGALNVIDLLAILPYFISLLLIETKNNSDQFQDVRRVVQIFRIMRILRILKLARHSTGLQSLGFTLRNSYKELGLLMLFLAMGVLIFSSLCYFAEKDEPGSKYTSIPETFWWAGITMTTVGYGDI…
D.pul_56490	e_gw1.56.9.1	56490	56490	FRSLPKLASHDDDDGLNPNGQFPGVGTFEPIPHDHDFCERVVINVSGLRFETQLRTLNQFPETLLGDPARRIRYFDPLRNEYFFDRNRPCFDAILYYYQSGGRLRRPVNVPLDVFSEEIKFYELGETAISKFREDEGFIKEEERPLPEKEWKRKVWLLFEYPESSQAARVVAIISVVVILLSIVIFCLETLPEFKHYKLFNATNNRTRIEEDEVPDFTDPFFLIETICIVWFTFEIIVRIICCPNQRNFFKDMMNVIDIMAIIPYFITLATVLAEEEDIDDGIQRGPPQERSSNQAMSLAILRVIRLVRVFRIFKLSRHSKGLQILGRTLKASMRELGLLIFFLFIGVILFSSAVYFAEAGSEYSYFKSIPDAFWWAVVTMTTVGYGDMRPVGVWGKIV…
D.pul_20278	gw1.38.51.1	20278	20278	MASVAAWLPFARAAAIGWVPIANNPLPPPPIAKERRRPDDEKLIVNVSGRRFETWRNTLEKYPDTLLGSNEREFFYDEETKEYFFDRDPDIFRHILNYYRTGKLHYPKHECLTSYDEELAFFGIVPDVIGDCCYEDYRDRKRENAERIMDDKLSENNEQNSQAAQDLRNTREKMWRAFENPHTSTAALVFYYVTGFFIAVSVMANVVETVPCTLGMAMPLAADGRLLSKNSESIPCGERYKIIFFCLDTACVMIFTAEYLLRLFAAPDRCKFMRSVMSIIDVVAILPYYIGLGISTENDDVSGAFVTLRVFRVFRIFKFSRHSQGLRILGYTLKSCASELGFLVFSLAMAIIIFATVMFYAEKNVDGTNFTSIPAAFWYTIVTMTTLGYGDMVPKTIAG…
D.pul_110446	fgenesh1_pg.C_scaffold_75000011	110446	110446	MDAENRVVLNCGGIRHETYKATLKKIPATRLSRLTEALANYDPILNEYFFDRHPGVFAQVLNYYRTGKLHYPTDVCGPLFEEELEFWGLDSNQVEPCCWMTYTSHRDTQETLAVLDRLDLDTDKPSDEELARKFGFEEAYYNGELSWWQKTKPKIWSLFDEPYSSNSAKIVGLISVFFICISILSFCLKTHPDMRVPVIRNLTVHTSFNSTAWTLDKTQTNAHEAFFYIEAVCNTWFTIEILMRFIACPNKFLFVRASVNIIDYVATLSFFIDLALQKFASHLENADILEFFSIIRIMRLFKLTRHSSGLKILIQTFRASAKELTLLVFFLVLGIVIFASLVYYAERIQANPHNDFNSIPLGLWWALVTMTTVGYGDMAPKTYVGMFVGALCALAGVLT…
D.pul_46499	e_gw1.11.182.1	46499	46499	MDGENRIILNVGGFRFETYRTTLKKIPATRLSRLTEALANYDPVLNEFFFDRHPGVFAQILNYYRTGKLHYPTNVCGPLFEEELEFWGLDANQVEPCCWMTYTVHRDTQTTLAILDKLDIETDKPSQEEVARRFGYEEAYHKGRLNWWQRTKPKIWSLFDEPYSSNSAKIVGLVSVFFICVSILSFCLKTHPNLRVPVIRNVTIDCNWTTSWTLDKTRTEPHQAFFFVELMCNVWFTLEFTVRFVVCPNKCIFARSLVNIIDLVATLSFYTDILLQQELAHHVDNADILEFFSIIRILRLFKLTRHSPGLKILVHTFKASAKELTLLVFFLVLGIVVFASLVYYAERLQANPDNNFKSIPEGLWWAIVTMTTVGYGDMAPKTYVGMFVGALCALAGVLT…
D.pul_45136	e_gw1.8.24.1	45136	45136	MDGENRIVLNVGGIRFETYKTTLKKIPATRLSRLTEALVNYDPILNEYFFDRHPGVFSQILNYYRTGKLHYPSHVCGPLFEEELEFWGLDSNQVEPCCWMTYTVHRDTQQTLAILDKLDIETEKPTEEEIARKFGYEEDYLAGRLSLWQRFKPATWSLFDEPYSSLPAKGVAVISVFFICVSVLSFCLKTHPSMRVPFLRNITVNGPGNASYFLLDKVKTEPHEAFFYVELVCNIWFTLEISIRFVVSPDKCDFLQSPVNVIDLVATLSFYTDMLLQAMCVIIHEKKNNTFQELAHHVDNADILEFFSIIRILRLFKLTRHSPGLKILIHTFKASAKELTLLVFFLMLGIVIFASLVYYGERLQANPHNDFKSIPEGLWWAIVTMTTVGYGDMAPKTYA…
http://genome.jgi-psf.org/Dappu1/Dappu1.home.html
Drosophila melanogaster Kv				Genome: version FB2012_04, released July 6th, 2012
Name In Tree	Gene Name	NCBI Genbank	NCBI Protein ID	Sequence Used in Phylogeny
D.mel_Shab	DmShab	AF084525.1	gi|3493321|gb|AAC33365.1	MVGQLQGGQAAGQQQQQQQATQQQQHSKQQQQQQQQQQQQLQLKQHQQQQQDILYQQHNEAIAIARGLQAATPADIGDNQPYYDTSGNVDWERAMGAGGAGAYGGIGIGSLPAAGGAAYHLGPANPAGLVSRHLDYGDGGHLAGPSAGLPAGAVGSGAGAGAGAGASVTGSGSGAGTGTGTGAGSGSGSGAAGKEVRYAPFPVASPTHSIPTTSQQIVGSVGGVGVGGASSQSISGGVPTHSQSNTTGALQRTHSRSMSSIPPPEPFMIAQSKAVNSRVSINVGGVRHEVLWRTLERLPHTRLGRLRECTTHEAIVELCDDYSLADNEYFFDRHPKSFSSILNFYRTGKLHIVDEMCVLAFSDDLEYWGVDELYLESCCQHKYHQRKENVHEEMRKEAE…
D.mel_Shaw2	DmShaw2	NM_001103661	gi|386769366|ref|NP_001097131.2	MDGENRIILNVSGIRYETYKATLKKIPATRLSRLTEALANYDPVLNEYFFDRHPGVFTQILNYYRTGKLHYPTDVCGPLFEEELEFWGLDSNQVEPCCWSTYSIHRDTQNTLAILDKLDIENEKPTEEQIARLFGFEEALSNGELNCWQRIKPKIWAMFDEPSSSTGAKIVAGMSVFFIFVSVISFCLKTHPGFRVDLPSGAKILGHNGRRKHGWIETYGQPHEAFFYVELVCNVWFFIEVIIRLIFIKSPVNIIDFTATLSFYTDVMQRMGEYTGLLEAFSIVRIMRLFKLTRHSPGLRILIHTFKASAKELTLLVFFLVLGIVFFASLAYYAEKLQDNPDNQFKSIPLGLWWAIVTMTTVGYGDVAPKTYPGMFVGALCALAGVLTIALPVPVIVSN…
D.mel_Shaw	DmShaw	NM_057373	gi|17136468|ref|NP_476721.1	MNLINMDSENRVVLNVGGIRHETYKATLKKIPATRLSRLTEALANYDPILNEYFFDRHPGVFAQVLNYYRTGKLHYPTDVCGPLFEEELEFWGLDSNQVEPCCWMTYTQHRDTQETLAVLDRLDLDTEKPSEEELARKFGFEEDYYKGTISWWQEMKPRIWSLFDEPYSSNAAKTIGVVSVFFICISILSFCLKTHPDMRVPIVRNITVKTANGSNGWFLDKTQTNAHIAFFYIECVCNAWFTFEILVRFISSPNKWEFIKSSVNIIDYIATLSFYIDLVLQRFASHLENADILEFFSIIRIMRLFKLTRHSSGLKILIQTFRASAKELTLLVFFLVLGIVIFASLVYYAERIQPNPHNDFNSIPLGLWWALVTMTTVGYGDMAPKTYIGMFVGALCAL…
D.mel_Shal	DmShal	M32660.1	gi|158457|gb|AAA28895.1	MASVAAWLPFARAAAIGWVPIATHPLPPPPMPKDRRKTDDEKLLINVSGRRFETWRNTLEKYPDTLLGSNEREFFYDEDCKEYFFDRDPDIFRHILNYYRTGKLHYPKHECLTSYDEELAFFGIMPDVIGDCCYEDYRDRKRENAERLMDDKLSENGDQNLQQLTNMRQKMWRAFENPHTSTSALVFYYVTGFFIAVSVMANVVETVPCGHRPGRAGTLPCGERYKIVFFCLDTACVMIFTAEYLLRLFAAPDRCKFVRSVMSIIDVVAIMPYYIGLGITDNDDVSGAFVTLRVFRVFRIFKFSRHSQGLRILGYTLKSCASELGFLVFSLAMAIIIFATVMFYAEKNVNGTNFTSIPAAFWYTIVTMTTLGYGDMVPETIAGKIVGGVCSLSGVLVIA…
D.mel_Shaker	DmShaker	M17211.1	gi|157064|gb|AAA28417.1	MAAVAGLYGLGEDRQHRKKQQQQQQHQKEQLEQKEEQKKIAERKLQLREQQLQRNSLDGYGSLPKLSSQDEEGGAGHGFGGGPQHFEPIPHDHDFCERVVINVSGLRFETQLRTLNQFPDTLLGDPARRLRYFDPLRNEYFFDRSRPSFDAILYYYQSGGRLRRPVNVPLDVFSEEIKFYELGDQAINKFREDEGFIKEEERPLPDNEKQRKVWLLFEYPESSQAARVVAIISVFVILLSIVIFCLETLPEFKHYKVFNTTTNGTKIEEDEVPDITDPFFLIETLCIIWFTFELTVRFLACPNKLNFCRDVMNVIDIIAIIPYFITLATVVAEEEDTLNLPKAPVSPQDKSSNQAMSLAILRVIRLVRVFRIFKLSRHSKGLQILGRTLKASMRELGLL…
http://flybase.org/cgi-bin/gbrowse/dmel/
Helobdella robusta Kv				Genome: JGI Helobdella robusta v1.0
Name In Tree	JGI Name	JGI Gene ID	JGI Protein ID	Sequence Used in Phylogeny
H.rob_79879	e_gw1.26.38.1	79879	79879	CGRVTINVSGQRFETQLRTLNRFPKTLLGDSEKRERYWDKVRGEYFFDRHRPTFQAILYFYQSGGRLRRPVEVPEDVFLDELNFYQLGDDVINSFRQKEGILGDVVDDDCLYLLDDDSVQKKVVWLFCEEPDSSIYAKIFAIISIICIVVSVTTFCLETIPSIPNPQCVNLRHNYANPFYVVETICVIWFTFEFLLRLISSPSKKAFARSIMNIFDLLAILPYFVVLAMQLNDDSCNDDRSAGESIVIVRILRVVRIFKLSKHSQGLRILGLTIKTSMHELGMFFFFLIVAMVIFSSAVYYAEAGEQNTQLNSIPEAFWWAVVTMTTVGYGDVTPVGVWGKLVGTFCVIAGVLTIALPVPVVVANFNNFYRHEI
H.rob_67024	e_gw1.4.39.1	67024	67024	MWLKRVRTIKYSSVKTKCEDQHHLHPTPHHHHYHHHHHHRHHSQRLSSTQTTTLNEYAIDDDDDDDVSTDESDSFYEDLQKRIQINVSGQQFEIALHLLKQHPSTLLGNETLRRRYYDRKKKEYFFDRHRPSFEIVFAYFQYGGKLRRPEYIPEDVFLNEIEFFQLEQDIIEDYKLSEGYTLEEVIYPENETLKKIWLTMEYPETSRTAYVVAVVSVVMTIVSIILFCVETLERFSKSHCIEDEAPNFLDAFFIIETVCTAWFTFEAIVRFISCPNKWLFWFGFQNIIDVTAVVPYYVTLFNVLSTMSCSTAKSSASLAFLRVIRLVRVFKLTKHSTGLQVLILTIKASSEELCLFLMVLLVCMLVYSSAIYYAEMGVPKSNINSIPDAFWWAIITMTT…
H.rob_65928	e_gw1.3.472.1	65928	65928	ECSERIIINVSGLRFETQTRTLNQYPNTLLGNNEKRNKYYDSHRDEYFFDRNRPSFDAILYYYQSSGRLRRPVNIPLDVFMEEIKFYELGSDVIEQYKEEEGFVKEEDKPMPLNETQKKIWLLMEYPESSIAARLIALISILVILLSIVIFCLETLPSFKDPYNTNSNNDTNFVASYDDIPQITDTFFILESVCIVWFTSELILRFASCPDHLSFFRNVLNIIDLFAIVPYFVTLATAAASTPTISGGGGGGGSTKATTSLAVLRVVRLVRVFRIFKLSRHSKGLQILGRTIQASMRELGLLIFFLFICVILFSSAVYFADAGAPNSHFSSIPDAFWWAVVTMTTVGYGDMKPTSAWGKLVGSMCAIAGVLTIALPVPVIVSNFNYFYHRETDNEEKVS
H.rob_121337	gw2.3.56.1	121337	121337	ERVAINVSGLRFETQLTTLERFSNTLLGNKQKRNKFFDPLKNEYFFDRNRPSFDAILYYYQSGGRLRRPVNVPTDVFTEEVRFYELDDQAVQQYLDDEGYVKPTPRPLPTNKFKRKLWLLFEYPESSMAARLLALLSVSVILLSIVIFCLETLPQFKSYRTVNATGNISESRVEEDIPKFTDAFFIIETACIIYFFFELFLRFICCPNVYAFIKNIMNIIDLLAIMPYLITLCTMLANSNRSMGNQAMSLAILRVIRLVRVFRIFKLSRHSKGLQILGQTIKASLRELGLLIFFLLICVILFSSAVYFAEADVTNTHFRSIPDAFWWAVVTMTTVGYGDMMPTSPWGKLVGSLCAIAGVLTIALPVPVIVSNFNYFYHKEADSEERE
H.rob_91264	e_gw1.97.18.1	91264	91264	MLQSKSLQEDASEHQHFQQQQPSHANSLQHLQRQQQRDLRRQQRRRRFSSTSSWLSGIPQTTPEDDVIGSERVIINVSGMRFETQLKTLEQFPDTLLGDAAKRSVHFDFSRNEYFFDRNRPSFDAILYYYQSGGRLRRPVNVPLDIFMEEIKFYQLSDDAIAQYKEDEGFVKEEEKPMPANQFQRKVWLLFEYPESSLAARIIAILSVIVILLSIVIFCLETVPGLKHTTIKNVTSLNASNPDFDEKVEIETFTDTFFIIETCCIVWFTFEISVRFFASPNHLLFFKNMMNLIDLLAIVPYFITLATMFATEHKTSSQAMSLAILRVIRLVRVFRIFKLSRHSKGLQILGQTIRASMRELGLLIFFLLICVILFSSAVFFAEAETPDTQFTSIPDAFWW…
H.rob_168092	fgenesh4_pg.C_scaffold_12000456	168092	168092	MPTLKLSVMNDAQNVCLQRQLQHVQQQTTHYQVDKYQTSSYSSSSEFFSNKHSVKKQLTRQFRFDYEGIPYQCPLQKPLNRNSFSEIKNSTSKTFSNTTENFDTALLKNNSANNMSSGINLSNNGSTECLIDGNIKKKCLSLRSIDLHSVNSLHIKERVRINVSGQIFEARSNILNRHPSTLLGNRGKWEKFYDEERNEIFFDRHRPSFEAIFFYYQFGGLVRRPYQVPNEIFLEELLFYELEEDVIEEYKKSEGYSVDEIILPNNPTMRYIWNLFEYPETSKTAFAIAVLSVIMTVVSIVLFCIETLPKFSQSHCVEDEAPNFLDPFFVIETTCTLWFTIELAARFLSCPNKLEFWKDLKNIVDFTAIIPYYVTLANVLSTMSCSSAKSSASLSFLRV…
H.rob_141211	gw2.1.1282.1	141211	141211	NTPNNNSNVDGDDEDDDDESSSNSRSSERVIINVSGMRVETRLNTLSTFPESLLGDPGKRVRYYDSLRNEYFFDRNRQSFDAILYYYQSGGRLRRPINVPIEVFSDEISFYELGDNVIEKYKEDEGIVKEEEQIMPSGEIQKYLWLLFEYPESSIAARIIAILSVSIILLSIVTFCLETLPTMKKYRESPHGHTDDKTRNLSEFVTPSQSSQSQKSHEEQTPQHSTDMIVDDMIKFSDTFFIIETGCIIWFTFEIVVRFAASPDHLRFFKNIMNIIDLMAIIPYFVTLSTMFSDDAKQKDQNMSLAILRVIRLVRVFRIFKLSRHSKGLQILGQTIKASLRELGLLVFFLFICVVLFSSAVFFAETEKQSDKFQSIPHAFWWAVVTMTTVGYGDMYPIT…
H.rob_130121	gw2.3.352.1	130121	130121	DRVIINVSGLRFETHLSTLERFPKTLLGDEKKRKKYFDALNDEYFFDRNRPSFNAILYYYQSGGRLHRPSNVPTDVFTEEVRFYQLDSATLEKYYKDEGYEKPLPKPLPRNPLRRKLWLMFEYPDSSLEARFVALLSVTVIMLSIIIFCLETLPYFRPHKFSDNDETENATGNVTKPTAEDDMPKFTDKFFMIESVCIIYFIFELVCRFICCPNVMDFITDFMNVIDLIAIIPYLITLVTMLAKSSSSFGNQAMSFAVVRVIRLVRVFRIFKLSRYSKGLQILGQTIRSSSKELGMLIFFLLICVVIFSSAVYFAEMDIVNTDFRSIPEAFWWALVTMTTVGYGDMYPRVLLDTSGKLIGSMCAVVGVLINALPAPLIIPNFNYFRNSQTQRKNK
H.rob_122508	gw2.2.135.1	122508	122508	QRLKINVSGQCFETHLEVFERHPETLLGNREKRKQFFDKAKNELFFDRHRPSFEAIFCYYQYGGRLKRPMHVPDDVFLDEILFYQLEQDAVDEYKKSEGYTTSEAQLPTNHFMKKVWMLFEYPETSNAAFAIAIISVTITLISIILFCVETLPKFAHTHCEKHDKPNFFDPFFLIETFCTAWFTFEAIVRFLVSPSKLEFWKDFKNIVDVMAIIPYYVTLFNVVSTMSCEGAKSSASLAFLRVIRLIRIFKLTKHSVGLQVLILTFKASLEGLGLFLVALCVCLLVFSSAIYYAELGTKSSQIHSIPDAFWWAIITMTTVGYGDKVPVGHLGKVVGAACAITGVLTLAIPVPIITGHFNRFYAHKTGRGRHV
H.rob_87727	e_gw1.60.1.1	87727	87727	MLGLITSLDQSTVESKRLIVNVGGEKHEILWKTLARLPNTRLGKILKCSNHEEVMTVCDDYDLNTMEFYFDRQPKTFSSILNYYRTGKLHLQEDACILSFSEDLEYWGIDELHLESCCQHSYLQRKEMISDELRKETESFADSNEEEVTRTGCYYETQRKVWDLLEKPQTSLAARVVAIVSILFVVASTIGLTINTLPTIQWKNEEGHPVDNGHLLMLETICIAWFTLEFTVRLWSSPSKCKFFKGTLNIIDILAILPYYVSLFLGESSEGSEQIHDVRKVVQVFRIMRILRILKLARHSTGLQSLGYTLQQSYKELGLLVMFLAISILVFSSLAYFAEKDEKDTVYTSIPGAFWWAAITMTTVGYGDVYPRTPWGKLVGAACCVSGVLVIALPIPIIV…
H.rob_94060	estExt_Genewise1.C_20788	94060	94060	MPWSIINKYPRSRLGKLSQATTHEEIKELCDDYGLTIAAPLAATTIPEFFFDRHPRAFASILNFYKTGKLQFVGEVCVLSFCDDLDYWGMDELHLEPCCQHVYHRCKEQVYDEMRKDEKSLVLPELEIFVGDGKVVRLRQKLWDLLEKPQTSRASRVVAIVSVAFIVLSTVSLTLNSLPILHEVDQDGHLIDNKYLAGIEAACICWFTLEYLLRLWACPNKIKFFKGALNAIDLIAILPYYVSLCLVESNHSTSQIQNVRRVVQLFRIMRILRILKLARHSTGLQSLGYTLHRSYKELGLLMTFLAIGILIFSSLAYFAEKEENGAMFSSIPETFWWAAITMTTVGYGDMYPKTIWGKLVGSVCCICGVLVIALPIPIIVNNFSDFYQDQLRREKAVKR…
H.rob_87691	e_gw1.60.19.1	87691	87691	MNPENIPDPETIIRYKLNSKRVILNVGGVKHEAMWRTLDRLPHTRLGRLRYCNTHESIMEICDDYSLSNMEFYFDRHPRTFASILNFYRTGHLHLVEEMCVLSFGDDLQYWGVDELYLESCCQHQYHQRKDGVFEEMKKEAETMQVRIEEDFGNWPCSEWRKKLWDLLEKPQSSMGARIFAIISIFFVIASTIGLTLNTMPSLQHHDEFNETAENEVLAGVEASCIGWFTLEYVLRFWASPDKWKFFKGALNFIDLLAILPYYISLGFDKHSDSTEQFQNVRRVVQLFRIMRILRILKLARHSTGLQSLGYTLQRSYKELGLLMMFLALGILVFSSLAYFAEKDENPAFASIPETFWWTVITMTTVGYGDVFPRTFWGKVVGAICCVCGVLVVALPIPI…
H.rob_66677	e_gw1.4.429.1	66677	66677	MHQLSQSLPLNEFSQFSQQSSFHLPSQQSHRHRRKSRSSPQQSPLHQQQPPSGYVTVNVGGEKHKISWACLGRLPHARLGKLCRCTTIKQIKDLCDDFNLSKGETEFFFDRHPKSFDVIVNFYRTGKLHLIADESCILAFAEDLAYWGIDELYLESCCQQKYFQRREQVFDDCKKENEYLSNNDDDDNGVNNTSCRNKFCDIYESYKKRIWNIMEKPKFSKAARVVAMVSVFFILLSTVALTLNTVPYFQGENHTENEHLVRVEAACICWFTIEYVTRLWAAPEKSKFLKGPLNLIDLLAMLPYYVSLFLSEEKYKGQEQFNNIKRLVQIFRIMRIFRILKLARHSIGLQSLGYTMHRSYKELGLLVSFISIGILIFSSLAYFAEKDFHGTKFLSIPET…
H.rob_119855	gw2.7.21.1	119855	119855	LVRRMRSSRRAYLNVGGTKHEIMWRTLDRLPRTRLGRLRYCTSVEDARMLCDDVIAMGEDFVEFFFDRHPTSFASVLNFYRTKKLHLMEDICVLSFSDDLEYWGIDELYMESCCQHRYHHRKEGVLEEIRKEADSLQETAEENFGTGRCSRPRQKIWNLLEKPQTSMAARAVAIISILFIIVSTIGMTLNTIPELQEDDGEGNKTDRKELATIEATCIGWFTLEYLLRFWASPAKWAFFKSPLNIIDLLAILPYYISLGLDEHSSRTNQFQNVRRVVQIFRLIMRIMRILKLARHSTGLQSLGYTLQRSYKELGLLVMFMAIGVLLFSSLIFCAEKEENGNLFRSIPETFWWAVITMTTVGYGDIYPSTPWGKLVGSLCSICGVLVIALPIPIIVNNFA…
H.rob_108240	estExt_Genewise1Plus.C_70629	108240	108240	MSFNAKNNSSKQQQHQPDVIQSNNNYSILSDGNINSNNYYKSVNEDELKDENVDVDPTTLQNLQPAQQPQQWPTNDYNVNSGGVFHKMNSRRVVLNVGGVRHEVMWKTLDRLPRTRLGKLRTCQDWESLKDLCDDFDASSMEFFFDRQSRSFSSILNFYRTGKLHLVEDMCVLSFSDDLEYWNIDELYLESCCQHRYHQLKEQVMEEMRKEADSLLTKVAVEDFGSGMCTAWQKKLWDLLEKPQTSMAARLIAIISVLFIVVSTIALTLNTIPSLQGRDKNGNATDNDNLVVIEATLSWFTLEYILRLWASPSKLVFIKGGMNVIDLLAILPYYVSLMLLESNKSTEQFHNVRRVVQIFRVMRIMRILKLARHSTGLQSLGYTLQRSYKELGLLMMFLA…
H.rob_92607	e_gw1.318.2.1	92607	92607	NMISDSDNRVVLNVGGIRHEAYKATLKKIPATRLSRLTEALANYDPILNEYFFDRHPGVFAQILNYYRTGKLHYPTDVCGPLFEEELEFWGLDANQVFGLLFLLFIKELRTNENLNLPKHASQQYKQINNNKQQLHFYKQQQQQQQLFNTNKQQPQQHARKNIQPFRKRPPISGLTNPAFRLEKPHTEPHDAFFYIECVCNGWFTFELIIRFIVSPAKFKFVRTPVNLIDFIATFSFYLDFITTRMKKDNEILEFFSIIRIMRLFKLTRHSPGLKILIHTFKASAHELMLLIFFLVIGIVIFASLVYYAERIQYNPDNNFNSIPVGLWWAIVTMTTVGYGDMTPKTYLGMFVGSICALTGVLTIALPVPVIVSNFEMFYSHTQARAKLPKQRRRVLPVE…
H.rob_64770	e_gw1.2.26.1	64770	64770	MSDVENRIVLNIGGIRHETYKATLKKIPATRLSRLTEALVNYDPVLNEYFFDRHPGVFAQVLNYYRTGKLHYPTDVCGPLFEEELEFWGLDANQVEPCCWMTYTTHRDTRETLQILDRLLDLDSDKPTDEEIMKKFGQEENFRTGQLNCWQKIKPKMWLLFEEPNSSLAAKIVSFISVFFVVMSILSFCLKTHHDFRTSTLHNETIFDQSDNSTKTLSSSPSSKPHKVFFYIESVCNAWFAFEISIRYIFSPTKLGFICKPVNIIDIVATLSFVLDSILNQVNHDNDVLEFFSIIRIMRLFKLTRHSPGLKILIHTFRASAHELSLLVFFLILGIVIFASLIFYAERTQANPSNDFTSIPVGLWWAIVTMTTVGYGDMVPKTYVGMFIGSICALTGVLT…
H.rob_63495	e_gw1.1.65.1	63495	63495	MSDFDNRVTLNVGGIRHETYKTTLKKIPATRLSRLTEALANYDPVLNEYYYDRHPGVFAQILNYYRTGKLHYPTDVCGPLFEEELEFWGLDANQVEPCCWMTYTTHRDTQETLQTLDRLDLDTDKPTEEEIMKKFGLDEEFNCGNELSFWLRVKPKIWALFDEPYSSTLAKLVATISVFFIIVSIISFCLKTHTSMRWPFGCTHSYKDNSNLTKPHLLFFYVECICNIWFTFELIIRFIVSPNRLVFIRTLVNIIDFVAIMSFYLDCLMTFLQKENEILDFLSIVCIMRLFKLTRHSPGLKILIHTFKASAHELSLLVFFLVLFIVVFASLVYYAERTGVNKDNNFSSIPEGLWWAIITMTTVGYGDMTPKTYLGMFVGSICALTGVLTIALPVPVIVG…
H.rob_72163	e_gw1.11.12.1	72163	72163	MASVSAWLPFVRATGIGWVPIARNPIPPSPVPKDKLKADSKVKINVSGHVFETWRHTLDKFPDTLLGSDEKEFFYDEVTDEYFFDRDPETFRHILTYYRTGKLHYPRHECLTSFEGEMSFFGIQSDVIGDCCYEDYRDRRRENQERLADDQVEETEKRHPCETVREKMWRAFENPQTSTPALVFYYVTGFFIAVSVISNVIETVPCYRTETGRTPACGEVYELELFCLDTACVMLFTGEYLLRLYAAPERVRYMRSVMSVIDVVAILPYYIGLGITDNKDLSGAFVTLRVFRVFRIFKFSRHSQGLRILGYTLKSCASELGFLLFSLTMAIIIFATVMYYAEKSVPKTHFTSIPEAFWYTIVTMTTLGYGDMVPATIIGKVVGSVCSLSGVLVIALPVP…
H.rob_162251	fgenesh4_pg.C_scaffold_4000229	162251	162251	MTSVASWLPFVRASAIGWVPLAQKPIPPPFIKSDQERIDTKLRINVSGTHFETWRHTVEKFPDSLLGSDEKEYFYDPTNDEYFFDRDPDLFRYVLAYYRTGKVHFPRRACPEEFDQELAFFGLVAADSMGDCCYEEYRDRKRDSSELSSNSADGGLGGGDETKQLPPGASLREKMWHSFEYPHSNTSGLVFYYVTGFFIAGSVLANVMETVPCPNLFGAETTITLAKSEESQSCGERFEIELFCVDTACVLIFSMEYILRLYASPNRLKYATSVMSVIDAVAILPYYVGLGLSDNKELSGAFVTLRVFRVFRVFKFSRHSQGLRILGYTLKSCARELGFLLFSLTMAVVIFATVMFYTEKNVPKTEFTSIPEAFWYTIVTMTTLGYGDMVPKTITGKLV…
H.rob_84384	e_gw1.40.5.1	84384	84384	MVSVAAWLPFVRAAAIGWIPIGRNQLPRVPLAITGKENNASSDQRLRINVSGQIFETWKHTLDRYPDTLLGSDEKEFFFDDDAGEYFFDRDPELFRRVLAFYRSGSLHWPKDECVAAFDDELDFFGLGQDSIGDCCQEDYRDRKRENQERIAEDAAEAAAEELAAKAQAAVRERMWNTFENPQANTTALVFYYVTGFFIAVSVLANVIETIPCGIHTNQPDRTISCGEMYESELFCLDTACVIIFTTEYMMRLYAAPNRAKHLRSVMSVIDAVAILPYYIGLCLPDNKDLGGAFVTLRVFRVFRIFKFSRHSQGLRILGYTLKSCASELGFLLFSLSMAIIIFATIMYYAEKNVEETTFTSIPEAFWYTIVTMTTLGYGDMTPKTVTGKIVGGVCSLSG…
Excluded from Phylogeny:
H.rob_75592	e_gw1.16.187.1	75592	75592	SQVEPCCWMTYTTHRDTQETLQALDSLDLDTNKPTQEEIFKKFGLESDHENDFAATKTGNGNGKGGFFICGRIYTKWRRV KPKVWALFNEPYSSSGAKILATLSVFFILLSIVTFCLKTHPYMRVPTDQQQPQHHHDNHPHSAFFFIECACNVWFTFEYL VRFVVSPNRFDFLRAPVNIIDLLATLSFYVDAIAARLRLPREALDFFNVIRIMRLFRLTRHSPGLKILIHTFKASAHELM LLIFFLVIGVIIFASLIYYAERSQPNERNDFQSIPVGLWWAIVTMTTVGYGDMTPKTYLGMLVGSVCAIMGVLTIALPVP VIVSNFALFYSHTQARAKLPKKRRRVLPSEAVRPKRNPGKRTGSTGGVSENGDHRHHLLKMNFHHHHNHQQQFPN…
H.rob_12210	fgenesh1_pg.C_scaffold_12000199	12210	12210	QVVAIISIFFIIASILTFCLKTHPSLRVPSQRQQQYNKKQQRRPYFMLEKKTLDPHDAFFYVECVCNAWFTFELIMRFLV SPVKLVFLRAPVNVVDFVATLSFYLDFLMTRLKKENDFLEFFSIIRITRLFKLTRHSPGLKILIHTFKASAHELMLLIFF LIIGIVIFASLVYYAERIQYNPDNNFTSIPVGLWWAIVTMTTVGYGDMTPKTYLGMFVGSLCALTGVLTIALPVPVIVSN FALFYSHTQARAKLPKKRRRVLPVEAVRP
H.rob_109357	estExt_Genewise1Plus.C_120142	109357	109357	MTSNQSSSASLQLDISQTPSESHLLEERLRLNVSGQYFDVRLAVLEKHPDTLLGNKLARSKYYDPLRKEFFFDRHRPTFE VIFSYYLHGKKLHRPNLIPEDVFLDELFFFQIEKHVINDYKRQEGHSEEEEELPQQEEGLKKCFWDLFEHPKSSKPALIV ALTSVTMTIIAIVLLCVETLPQYKKFSCLASVRLFSLNFLDISKNPFFIIESVCNVWFTIEVVVRLASCPSKINFIKDFK NIVDILSIVPYYVTVFTLTLTKKDCLFSQNSSDALAFLRVIRLVRIFKLTKHSIGLQVLVLTFKASIEGLGMFFATLIVC MLLYSSALYYAEANYKGHASKSVFSVCMC
H.rob_92925	e_gw1.1350.1.1	92925	92925	ISGLTNPAFRLEKPHTEPHDAFFYIECVCNGWFTFELIIRFIVSPAKFKFVRTPVNLIDFIATFSFYLDFITTRMKKDNE ILEFFSIIRIMRLFKLTRHSPGLKILIHTFKASAHELMLLIFFLVIGIVIFASLVYYAERIQYNPDNNFNSIPVGLWWAI VTMTTVGYGDMTPKTYLGMFVGSICALTGVLTIALPVPVIVSNFEMFYSHTQARAKLPKQRRRVLP
H.rob_83440	e_gw1.37.204.1	83440	83440	MTYTTHRDTQETLQTLDRLDLDTDKPTEEELLKKYGVDEEKQFKHIGIHADLWMRVKPKVWAMFDEPYSSTPAKMVAATS IFFIVISILSFCLKTHCFMRVRTVNHQFNSSHNMIYSHVNESTTDQSEEGIYRSTNQTLDDEMSNLREIDSFLVARRRMT FMMTPVNVIDLIATLSFYADLVTMHLGSKNWTLEVFSIIRVMRLFKLTRHSPGLKILIHTFKASAHELSLLVFFLVLFIV VFASLVFYAERTQPNKQNDFTSIPVGL
H.rob_67069	e_gw1.4.164.1	67069	67069	MLFEDPQSSKTAFYVAILSVLMTLISIVIFCVETLPDYSKSHCSDNEAPNFLDPFFIIETICTGWFTIEAIARFISCPDK IDFWKDFKNIVDVTAVLPYYWTLFNVLYTMSCAGAKTSASLSFLRVIRLIRVFKLTKHSVGLQVLLLTFRASLEGLGLFL VALMVSLLVFSSAVYYAEYGNPESHMKSIPDAFWWAIITMTTVGYGDKVPLGVMGRMIGAACAITGVLTLAIPVPIITGH FNRFYSHKTGRGRHM
H.rob_136016	gw2.18.283.1	136016	136016	ILGRTVRASMQELGLLIFFMGICVVIFSSAVYFAELDSPYSQFSSIPDAFWWAVVTMTTVGYGDMRPVTPLGKVVGSLCA VAGVLTIALPVPVVVSNFNYFY
H.rob_122624	gw2.62.29.1	122624	122624	RCGCERIRINVSGHFFETRASILDKHPDTLLGNPRKRQLYYDHTRDEIFLDRHRPSFEAIFSYYQYGGKLKRPHHVHDDI FLSELMFYELESDVVEEYKRGEGYTSDDIEVPKNKILKYLWMLFEYPETSRAAFVVALVSVIMTLVSIILFCVETLPAFS DTHCVADEAPNFLDPFFIIETTCTLWFTAEVVIRFISSPNKFRFIKDFKNIVDVTAIIPYYITFVNVISTMSCSSAKSSA SLAFLRVIRLIRVFKLTKHSVGLQVLVLTFKASIEGLGLFLVALIVC
http://genome.jgi-psf.org/Helro1/Helro1.home.html
Homo Sapiens Kv				Genome: Homo sapiens NCBI Build Number_37 7 September 2011
Name In Tree	NCBI Name	NCBI Gene ID	NCBI Protein ID	Sequence Used in Phylogeny
H.sap_KCNV2	HsKCNV2	169522	gi|19424136|ref|NP_598004.1	MLKQSERRRSWSYRPWNTTENEGSQHRRSICSLGARSGSQASIHGWTEGNYNYYIEEDEDGEEEDQWKDDLAEEDQQAGEVTTAKPEGPSDPPALLSTLNVNVGGHSYQLDYCELAGFPKTRLGRLATSTSRSRQLSLCDDYEEQTDEYFFDRDPAVFQLVYNFYLSGVLLVLDGLCPRRFLEELGYWGVRLKYTPRCCRICFEERRDELSERLKIQHELRAQAQVEEAEELFRDMRFYGPQRRRLWNLMEKPFSSVAAKAIGVASSTFVLVSVVALALNTVEEMQQHSGQGEGGPDLRPILEHVEMLCMGFFTLEYLLRLASTPDLRRFARSALNLVDLVAILPLYLQLLLECFTGEGHQRGQTVGSVGKVGQVLRVMRLMRIFRILKLARHSTGLRA…
H.sap_KCNS3	HsKCNS3	3790	gi|25952108|ref|NP_002243.3	MVFGEFFHRPGQDEELVNLNVGGFKQSVDQSTLLRFPHTRLGKLLTCHSEEAILELCDDYSVADKEYYFDRNPSLFRYVLNFYYTGKLHVMEELCVFSFCQEIEYWGINELFIDSCCSNRYQERKEENHEKDWDQKSHDVSTDSSFEESSLFEKELEKFDTLRFGQLRKKIWIRMENPAYCLSAKLIAISSLSVVLASIVAMCVHSMSEFQNEDGEVDDPVLEGVEIACIAWFTGELAVRLAAAPCQKKFWKNPLNIIDFVSIIPFYATLAVDTKEEESEDIENMGKVVQILRLMRIFRILKLARHSVGLRSLGATLRHSYHEVGLLLLFLSVGISIFSVLIYSVEKDDHTSSLTSIPICWWWATISMTTVGYGDTHPVTLAGKLIASTCIICGILVVA…
H.sap_KCNS2	HsKCNS2	3788	gi|45383011|ref|NP_065748.1	MTGQSLWDVSEANVEDGEIRINVGGFKRRLRSHTLLRFPETRLGRLLLCHSREAILELCDDYDDVQREFYFDRNPELFPYVLHFYHTGKLHVMAELCVFSFSQEIEYWGINEFFIDSCCSYSYHGRKVEPEQEKWDEQSDQESTTSSFDEILAFYNDASKFDGQPLGNFRRQLWLALDNPGYSVLSRVFSILSILVVMGSIITMCLNSLPDFQIPDSQGNPGEDPRFEIVEHFGIAWFTFELVARFAVAPDFLKFFKNALNLIDLMSIVPFYITLVVNLVVESTPTLANLGRVAQVLRLMRIFRILKLARHSTGLRSLGATLKYSYKEVGLLLLYLSVGISIFSVVAYTIEKEENEGLATIPACWWWATVSMTTVGYGDVVPGTTAGKLTASACILAGI…
H.sap_KCNS1	HsKCNS1	3787	gi|13492973|ref|NP_002242.2	MLMLLVRGTHYENLRSKVVLPTPLGGRSTETFVSEFPGPDTGIRWRRSDEALRVNVGGVRRQLSARALARFPGTRLGRLQAAASEEQARRLCDDYDEAAREFYFDRHPGFFLSLLHFYRTGHLHVLDELCVFAFGQEADYWGLGENALAACCRARYLERRLTQPHAWDEDSDTPSSVDPCPDEISDVQRELARYGAARCGRLRRRLWLTMENPGYSLPSKLFSCVSISVVLASIAAMCIHSLPEYQAREAAAAVAAVAAGRSPEGVRDDPVLRRLEYFCIAWFSFEVSSRLLLAPSTRNFFCHPLNLIDIVSVLPFYLTLLAGVALGDQGGKEFGHLGKVVQVFRLMRIFRVLKLARHSTGLRSLGATLKHSYREVGILLLYLAVGVSVFSGVAYTAEK…
H.sap_KCNV1	HsKCNV1	27012	gi|7657289|ref|NP_055194.1	MPSSGRALLDSPLDSGSLTSLDSSVFCSEGEGEPLALGDCFTVNVGGSRFVLSQQALSCFPHTRLGKLAVVVASYRRPGALAAVPSPLELCDDANPVDNEYFFDRSSQAFRYVLHYYRTGRLHVMEQLCALSFLQEIQYWGIDELSIDSCCRDRYFRRKELSETLDFKKDTEDQESQHESEQDFSQGPCPTVRQKLWNILEKPGSSTAARIFGVISIIFVVVSIINMALMSAELSWLDLQLLEILEYVCISWFTGEFVLRFLCVRDRCRFLRKVPNIIDLLAILPFYITLLVESLSGSQTTQELENVGRIVQVLRLLRALRMLKLGRHSTGLRSLGMTITQCYEEVGLLLLFLSVGISIFSTVEYFAEQSIPDTTFTSVPCAWWWATTSMTTVGYGDIR…
H.sap_KCNG3	HsKCNG3	170850	gi|19071574|ref|NP_579875.1	MTFGRSGAASVVLNVGGARYSLSRELLKDFPLRRVSRLHGCRSERDVLEVCDDYDRERNEYFFDRHSEAFGFILLYVRGHGKLRFAPRMCELSFYNEMIYWGLEGAHLEYCCQRRLDDRMSDTYTFYSADEPGVLGRDEARPGGAEAAPSRRWLERMRRTFEEPTSSLAAQILASVSVVFVIVSMVVLCASTLPDWRNAAADNRSLDDRSRYSAGPGREPSGIIEAICIGWFTAECIVRFIVSKNKCEFVKRPLNIIDLLAITPYYISVLMTVFTGENSQLQRAGVTLRVLRMMRIFWVIKLARHFIGLQTLGLTLKRCYREMVMLLVFICVAMAIFSALSQLLEHGLDLETSNKDFTSIPAACWWVIISMTTVGYGDMYPITVPGRILGGVCVVSGIV…
H.sap_KCNG4	HsKCNG4	93107	gi|27436996|ref|NP_758857.1	MPMPSRDGGLHPRHHHYGSHSPWSQLLSSPMETPSIKGLYYRRVRKVGALDASPVDLKKEILINVGGRRYLLPWSTLDRFPLSRLSKLRLCRSYEEIVQLCDDYDEDSQEFFFDRSPSAFGVIVSFLAAGKLVLLQEMCALSFQEELAYWGIEEAHLERCCLRKLLRKLEELEELAKLHREDVLRQQRETRRPASHSSRWGLCMNRLREMVENPQSGLPGKVFACLSILFVATTAVSLCVSTMPDLRAEEDQGECSRKCYYIFIVETICVAWFSLEFCLRFVQAQDKCQFFQGPLNIIDILAISPYYVSLAVSEEPPEDGERPSGSSYLEKVGLVLRVLRALRILYVMRLARHSLGLQTLGLTVRRCTCEFGLLLLFLAVAITLFSPLVYVAEKESGRV…
H.sap_KCNG2	HsKCNG2	26251	gi|6912444|ref|NP_036415.1	MEPWPCSPGGGGGTRARHVIINVGGCRVRLAWAALARCPLARLERLRACRGHDDLLRVCDDYDVSRDEFFFDRSPCAFRAIVALLRAGKLRLLRGPCALAFRDELAYWGIDEARLERCCLRRLRRREEEAAEARAGPTERGAQGSPARALGPRGRLQRGRRRLRDVVDNPHSGLAGKLFACVSVSFVAVTAVGLCLSTMPDIRAEEERGECSPKCRSLFVLETVCVAWFSFEFLLRSLQAESKCAFLRAPLNIIDILALLPFYVSLLLGLAAGPGGTKLLERAGLVLRLLRALRVLYVMRLARHSLGLRSLGLTMRRCAREFGLLLLFLCVAMALFAPLVHLAERELGARRDFSSVPASYWWAVISMTTVGYGDMVPRSLPGQVVALSSILSGILLMAF…
H.sap_KCNG1	HsKCNG1	3755	gi|27436988|ref|NP_002228.2	MTLLPGDNSDYDYSALSCTSDASFHPAFLPQRQAIKGAFYRRAQRLRPQDEPRQGCQPEDRRRRIIINVGGIKYSLPWTTLDEFPLTRLGQLKACTNFDDILNVCDDYDVTCNEFFFDRNPGAFGTILTFLRAGKLRLLREMCALSFQEELLYWGIAEDHLDGCCKRRYLQKIEEFAEMVEREEEDDALDSEGRDSEGPAEGEGRLGRCMRRLRDMVERPHSGLPGKVFACLSVLFVTVTAVNLSVSTLPSLREEEEQGHCSQMCHNVFIVESVCVGWFSLEFLLRLIQAPSKFAFLRSPLTLIDLVAILPYYITLLVDGAAAGRRKPGAGNSYLDKVGLVLRVLRALRILYVMRLARHSLGLQTLGLTARRCTREFGLLLLFLCVAIALFAPLLYVIE…
H.sap_KCNF1	HsKCNF1	3754	gi|20070166|ref|NP_002227.2	MDGSGERSLPEPGSQSSAASDDIEIVVNVGGVRQVLYGDLLSQYPETRLAELINCLAGGYDTIFSLCDDYDPGKREFYFDRDPDAFKCVIEVYYFGEVHMKKGICPICFKNEMDFWKVDLKFLDDCCKSHLSEKREELEEIARRVQLILDDLGVDAAEGRWRRCQKCVWKFLEKPESSCPARVVAVLSFLLILVSSVVMCMGTIPELQVLDAEGNRVEHPTLENVETACIGWFTLEYLLRLFSSPNKLHFALSFMNIVDVLAILPFYVSLTLTHLGARMMELTNVQQAVQALRIMRIARIFKLARHSSGLQTLTYALKRSFKELGLLLMYLAVGIFVFSALGYTMEQSHPETLFKSIPQSFWWAIITMTTVGYGDIYPKTTLGKLNAAISFLCGVIAIA…
H.sap_KCND3	HsKCND3	3752	gi|27436984|ref|NP_004971.2	MAAGVAAWLPFARAAAIGWMPVANCPMPLAPADKNKRQDELIVLNVSGRRFQTWRTTLERYPDTLLGSTEKEFFFNEDTKEYFFDRDPEVFRCVLNFYRTGKLHYPRYECISAYDDELAFYGILPEIIGDCCYEEYKDRKRENAERLMDDNDSENNQESMPSLSFRQTMWRAFENPHTSTLALVFYYVTGFFIAVSVITNVVETVPCGTVPGSKELPCGERYSVAFFCLDTACVMIFTVEYLLRLFAAPSRYRFIRSVMSIIDVVAIMPYYIGLVMTNNEDVSGAFVTLRVFRVFRIFKFSRHSQGLRILGYTLKSCASELGFLLFSLTMAIIIFATVMFYAEKGSSASKFTSIPASFWYTIVTMTTLGYGDMVPKTIAGKIFGSICSLSGVLVIALPV…
H.sap_KCND2	HsKCND2	3751	gi|9789987|ref|NP_036413.1	MAAGVAAWLPFARAAAIGWMPVASGPMPAPPRQERKRTQDALIVLNVSGTRFQTWQDTLERYPDTLLGSSERDFFYHPETQQYFFDRDPDIFRHILNFYRTGKLHYPRHECISAYDEELAFFGLIPEIIGDCCYEEYKDRRRENAERLQDDADTDTAGESALPTMTARQRVWRAFENPHTSTMALVFYYVTGFFIAVSVIANVVETVPCGSSPGHIKELPCGERYAVAFFCLDTACVMIFTVEYLLRLAAAPSRYRFVRSVMSIIDVVAILPYYIGLVMTDNEDVSGAFVTLRVFRVFRIFKFSRHSQGLRILGYTLKSCASELGFLLFSLTMAIIIFATVMFYAEKGSSASKFTSIPAAFWYTIVTMTTLGYGDMVPKTIAGKIFGSICSLSGVLVIA…
H.sap_KCND1	HsKCND1	3750	gi|27436981|ref|NP_004970.3	MAAGLATWLPFARAAAVGWLPLAQQPLPPAPGVKASRGDEVLVVNVSGRRFETWKNTLDRYPDTLLGSSEKEFFYDADSGEYFFDRDPDMFRHVLNFYRTGRLHCPRQECIQAFDEELAFYGLVPELVGDCCLEEYRDRKKENAERLAEDEEAEQAGDGPALPAGSSLRQRLWRAFENPHTSTAALVFYYVTGFFIAVSVIANVVETIPCRGSARRSSREQPCGERFPQAFFCMDTACVLIFTGEYLLRLFAAPSRCRFLRSVMSLIDVVAILPYYIGLLVPKNDDVSGAFVTLRVFRVFRIFKFSRHSQGLRILGYTLKSCASELGFLLFSLTMAIIIFATVMFYAEKGTNKTNFTNIPAAFWYTIVTMTTLGYGDMVPSTIAGKIFGSICSLSGVLV…
H.sap_KCNC4	HsKCNC4	3749	gi|75517894|gb|AAI01770.1	MISSVCVSSYRGRKSGNKPPSKTCLKEEMAKGEASEKIIINVGGTRHETYRSTLRTLPGTRLAWLADPDGGGRPETDGGGVGSSGSSGGGGCEFFFDRHPGVFAYVLNYYRTGKLHCPADVCGPLFEEELTFWGIDETDVEPCCWMTYRQHRDAEEALDIFESPDGGGSGAGPSDEAGDDERELALQRLGPHEGGAGHGAGSGGCRGWQPRMWALFEDPYSSRAARVVAFASLFFILVSITTFCLETHEAFNIDRNVTEILRVGNITSVHFRREVETEPILTYIEGVCVLWFTLEFLVRIVCCPDTLDFVKNLLNIIDFVAILPFYLEVGLSGLSSKAARDVLGFLRVVRFVRILRIFKLTRHFVGLRVLGHTLRASTNEFLLLIIFLALGVLIFATMI…
H.sap_KCNC3	HsKCNC3	3748	gi|24497460|ref|NP_004968.2	MLSSVCVSSFRGRQGASKQQPAPPPQPPESPPPPPLPPQQQQPAQPGPAASPAGPPAPRGPGDRRAEPCPGLPAAAMGRHGGGGGDSGKIVINVGGVRHETYRSTLRTLPGTRLAGLTEPEAAARFDYDPGADEFFFDRHPGVFAYVLNYYRTGKLHCPADVCGPLFEEELGFWGIDETDVEACCWMTYRQHRDAEEALDSFEAPDPAGAANAANAAGAHDGGLDDEAGAGGGGLDGAGGELKRLCFQDAGGGAGGPPGGAGGAGGTWWRRWQPRVWALFEDPYSSRAARYVAFASLFFILISITTFCLETHEGFIHISNKTVTQASPIPGAPPENITNVEVETEPFLTYVEGVCVVWFTFEFLMRITFCPDKVEFLKSSLNIIDCVAILPFYLEVGLS…
H.sap_KCNC2	HsKCNC2	3747	gi|21217563|ref|NP_631875.1	MGKIENNERVILNVGGTRHETYRSTLKTLPGTRLALLASSEPPGDCLTTAGDKLQPSPPPLSPPPRAPPLSPGPGGCFEGGAGNCSSRGGRASDHPGGGREFFFDRHPGVFAYVLNYYRTGKLHCPADVCGPLFEEELAFWGIDETDVEPCCWMTYRQHRDAEEALDIFETPDLIGGDPGDDEDLAAKRLGIEDAAGLGGPDGKSGRWRRLQPRMWALFEDPYSSRAARFIAFASLFFILVSITTFCLETHEAFNIVKNKTEPVINGTSVVLQYEIETDPALTYVEGVCVVWFTFEFLVRIVFSPNKLEFIKNLLNIIDFVAILPFYLEVGLSGLSSKAAKDVLGFLRVVRFVRILRIFKLTRHFVGLRVLGHTLRASTNEFLLLIIFLALGVLIFATM…
H.sap_KCNC1	HsKCNC1	3746	gi|4826786|ref|NP_004967.1	MGQGDESERIVINVGGTRHQTYRSTLRTLPGTRLAWLAEPDAHSHFDYDPRADEFFFDRHPGVFAHILNYYRTGKLHCPADVCGPLYEEELAFWGIDETDVEPCCWMTYRQHRDAEEALDSFGGAPLDNSADDADADGPGDSGDGEDELEMTKRLALSDSPDGRPGGFWRRWQPRIWALFEDPYSSRYARYVAFASLFFILVSITTFCLETHERFNPIVNKTEIENVRNGTQVRYYREAETEAFLTYIEGVCVVWFTFEFLMRVIFCPNKVEFIKNSLNIIDFVAILPFYLEVGLSGLSSKAAKDVLGFLRVVRFVRILRIFKLTRHFVGLRVLGHTLRASTNEFLLLIIFLALGVLIFATMIYYAERIGAQPNDPSASEHTHFKNIPIGFWWAVVTMT…
H.sap_KCNB2	HsKCNB2	9312	gi|1546839|gb|AAB08433.1	MAEKAPPGLNRKTSRSTLSLPPEPVDIIRSKTCSRRVKINVGGLNHEVLWRTLDRLPRTRLGKLRDCNTHESLLEVCDDYNLNENEYFFDRHPGAFTSILNFYRTGKLHMMEEMCALSFGQELDYWGIDEIYLESCCQARYHQKKEQMNEELRREAETMREREGEEFDNTCCPDKRKKLWDLLEKPNSSVAAKILAIVSILFIVLSTIALSLNTLPELQETDEFGQLNDNRQLAHVEAVCIAWFTMEYLLRFLSSPNKWKFFKGPLNVIDLLAILPYYVTIFLTESNKSVLQFQNVRRVVQIFRIMRILRILKLARHSTGLQSLGFTLRRSYNELGLLILFLAMGIMIFSSLVFFAEKDEDATKFTSIPASFWWATITMTTVGYGDIYPKTLLGKIVGG…
H.sap_KCNB1	HsKCNB1	3745	gi|4826784|ref|NP_004966.1	MPAGMTKHGSRSTSSLPPEPMEIVRSKACSRRVRLNVGGLAHEVLWRTLDRLPRTRLGKLRDCNTHDSLLEVCDDYSLDDNEYFFDRHPGAFTSILNFYRTGRLHMMEEMCALSFSQELDYWGIDEIYLESCCQARYHQKKEQMNEELKREAETLREREGEEFDNTCCAEKRKKLWDLLEKPNSSVAAKILAIISIMFIVLSTIALSLNTLPELQSLDEFGQSTDNPQLAHVEAVCIAWFTMEYLLRFLSSPKKWKFFKGPLNAIDLLAILPYYVTIFLTESNKSVLQFQNVRRVVQIFRIMRILRILKLARHSTGLQSLGFTLRRSYNELGLLILFLAMGIMIFSSLVFFAEKDEDDTKFKSIPASFWWATITMTTVGYGDIYPKTLLGKIVGGLCCI…
H.sap_KCNA10	HsKCNA10	3744	gi|5031819|ref|NP_005540.1	MDVCGWKEMEVALVNFDNSDEIQEEPGYATDFDSTSPKGRPGGSSFSNGKILISESTNHETAFSKLPGDYADPPGPEPVVLNEGNQRVIINIAGLRFETQLRTLSQFPETLLGDREKRMQFFDSMRNEYFFDRNRPSFDGILYYYQSGGKIRRPANVPIDIFADEISFYELGSEAMDQFREDEGFIKDPETLLPTNDIHRQFWLLFEYPESSSAARAVAVVSVLVVVISITIFCLETLPEFREDRELKVVRDPNLNMSKTVLSQTMFTDPFFMVESTCIVWFTFELVLRFVVCPSKTDFFRNIMNIIDIISIIPYFATLITELVQETEPSAQQNMSLAILRIIRLVRVFRIFKLSRHSKGLQILGQTLKASMRELGLLIFFLFIGVILFSSAVYFAEVD…
H.sap_KCNA7	HsKCNA7	3743	gi|25952092|ref|NP_114092.2	MEPRCPPPCGCCERLVLNVAGLRFETRARTLGRFPDTLLGDPARRGRFYDDARREYFFDRHRPSFDAVLYYYQSGGRLRRPAHVPLDVFLEEVAFYGLGAAALARLREDEGCPVPPERPLPRRAFARQLWLLFEFPESSQAARVLAVVSVLVILVSIVVFCLETLPDFRDDRDGTGLAAAAAAGPFPAPLNGSSQMPGNPPRLPFNDPFFVVETLCICWFSFELLVRLLVCPSKAIFFKNVMNLIDFVAILPYFVALGTELARQRGVGQQAMSLAILRVIRLVRVFRIFKLSRHSKGLQILGQTLRASMRELGLLIFFLFIGVVLFSSAVYFAEVDRVDSHFTSIPESFWWAVVTMTTVGYGDMAPVTVGGKIVGSLCAIAGVLTISLPVPVIVSNFSY…
H.sap_KCNA6	HsKCNA6	3742	gi|4504821|ref|NP_002226.1	MRSEKSLTLAAPGEVRGPEGEQQDAGDFPEAGGGGGCCSSERLVINISGLRFETQLRTLSLFPDTLLGDPGRRVRFFDPLRNEYFFDRNRPSFDAILYYYQSGGRLRRPVNVPLDIFLEEIRFYQLGDEALAAFREDEGCLPEGGEDEKPLPSQPFQRQVWLLFEYPESSGPARGIAIVSVLVILISIVIFCLETLPQFRVDGRGGNNGGVSRVSPVSRGSQEEEEDEDDSYTFHHGITPGEMGTGGSSSLSTLGGSFFTDPFFLVETLCIVWFTFELLVRFSACPSKPAFFRNIMNIIDLVAIFPYFITLGTELVQQQEQQPASGGGGQNGQQAMSLAILRVIRLVRVFRIFKLSRHSKGLQILGKTLQASMRELGLLIFFLFIGVILFSSAVYFAEA…
H.sap_KCNA5	HsKCNA5	3741	gi|308765|gb|AAA61276.1	MEIALVPLENGGAMTVRGGDEARAGCGQATGGELQCPPTAGLSDGPKEPAPKGRAQRDADSGVRPLPPLPDPGVRPLPPLPEELPRPRRPPPEDEEEEGDPGLGTVEDQALGTASLHHQRVHINISGLRFETQLGTLAQFPNTLLGDPAKRLPYFDPLRNEYFFDRNRPSFDGILYYYQSGGRLRGVNVSLDVFADEIRFYQLGDEAMERFREDEGFIKEEEKPLPRNEFQRQVWLIFEYPESSGSARAIAIVSVLVILISIITFCLETLPEFRDERELLRHPPAPHQPPAPAPGANGSGVMAPASGPTVAPLLPRTLADPFFIVETTCVIWFTFELLVRFFACPSKAGFSRNIMNIIDVVAIFPYFITLGTELAEQQPGGGGGGQNGQQAMSLAILRV…
H.sap_KCNA4	HsKCNA4	3739	gi|4504817|ref|NP_002224.1	MEVAMVSAESSGCNSHMPYGYAAQARARERERLAHSRAAAAAAVAAATAAVEGSGGSGGGSHHHHQSRGACTSHDPQSSRGSRRRRRQRSEKKKAHYRQSSFPHCSDLMPSGSEEKILRELSEEEEDEEEEEEEEEEGRFYYSEDDHGDECSYTDLLPQDEGGGGYSSVRYSDCCERVVINVSGLRFETQMKTLAQFPETLLGDPEKRTQYFDPLRNEYFFDRNRPSFDAILYYYQSGGRLKRPVNVPFDIFTEEVKFYQLGEEALLKFREDEGFVREEEDRALPENEFKKQIWLLFEYPESSSPARGIAIVSVLVILISIVIFCLETLPEFRDDRDLVMALSAGGHGGLLNDTSAPHLENSGHTIFNDPFFIVETVCIVWFSFEFVVRCFACPSQALF…
H.sap_KCNA3	HsKCNA3	3738	gi|186671|gb|AAB88073.1	MTVVPGDHLLEPEVADGGGAPPQGGCGGGGCDRYEPLPPSLPAAGEQDCCGERVVINISGLRFETQLKTLCQFPETLLGDPKRRMRYFDPLRNEYFFDRNRPSFDAILYYYQSGGRIRRPVNVPIDIFSEEIRFYQLGEEAMEKFREDEGFLREEERPLPRRDFQRQVWLLFEYPESSGPARGIAIVSVLVILISIVIFCLETLPEFRDEKDYPASTSQDSFEAAGNSTSGSRAGASSFSDPFFVVETLCIIWFSFELLVRFFACPSKATFSRNIMNLIDIVAIIPYFITLGTELAERQGNGQQAMSLAILRVIRLVRVFRIFKLSRHSKGLQILGQTLKASMRELGLLIFFLFIGVILFSSAVYFAEADDPTSGFSSIPDAFWWAVVTMTTVGYGDMH…
H.sap_KCNA2	HsKCNA2	3737	gi|4826782|ref|NP_004965.1	MTVATGDPADEAAALPGHPQDTYDPEADHECCERVVINISGLRFETQLKTLAQFPETLLGDPKKRMRYFDPLRNEYFFDRNRPSFDAILYYYQSGGRLRRPVNVPLDIFSEEIRFYELGEEAMEMFREDEGYIKEEERPLPENEFQRQVWLLFEYPESSGPARIIAIVSVMVILISIVSFCLETLPIFRDENEDMHGSGVTFHTYSNSTIGYQQSTSFTDPFFIVETLCIIWFSFEFLVRFFACPSKAGFFTNIMNIIDIVAIIPYFITLGTELAEKPEDAQQGQQAMSLAILRVIRLVRVFRIFKLSRHSKGLQILGQTLKASMRELGLLIFFLFIGVILFSSAVYFAEADERESQFPSIPDAFWWAVVSMTTVGYGDMVPTTIGGKIVGSLCAIAGV…
H.sap_KCNA1	HsKCNA1	3736	gi|119395748|ref|NP_000208.2	MTVMSGENVDEASAAPGHPQDGSYPRQADHDDHECCERVVINISGLRFETQLKTLAQFPNTLLGNPKKRMRYFDPLRNEYFFDRNRPSFDAILYYYQSGGRLRRPVNVPLDMFSEEIKFYELGEEAMEKFREDEGFIKEEERPLPEKEYQRQVWLLFEYPESSGPARVIAIVSVMVILISIVIFCLETLPELKDDKDFTGTVHRIDNTTVIYNSNIFTDPFFIVETLCIIWFSFELVVRFFACPSKTDFFKNIMNFIDIVAIIPYFITLGTEIAEQEGNQKGEQATSLAILRVIRLVRVFRIFKLSRHSKGLQILGQTLKASMRELGLLIFFLFIGVILFSSAVYFAEAEEAESHFSSIPDAFWWAVVSMTTVGYGDMYPVTIGGKIVGSLCAIAGVLT…
http://genome.ucsc.edu/cgi-bin/hgGateway
Hydra magnipapillata Kv				Genome: Hydrazome ACZU00000000
Name In Tree			Hydrazome ID	Sequence Used in Phylogeny
H.mag_Hma2.231310			Hma2.231310	MFVRTGTVKISRSLSNVSQNSPEKKLFNQQKKKKESFQCSFLAHHINAIRIGGLVLHQQRVKICVRGTLFETFESTLGNFPNTLLGNISKRNTYFDELRGAYVFDRCVNSFDAVLFYYQSKGTLAKPPLVTREQFYEELNFYEIDGVIDERHMEDLYFLKQNDKKNGDLPKGCFRSTVWKFVNFFNDNFLQTAYTYVNLLITLLSITAFCLETEPSLQFAKIWIYIEIGTGIFFGIEFIFFVYSCPNIFQLRRSLNALIDLASVIVNVVYIFLYFLVGNKVTVLIRFFRVIRVFKLTKFSMALRLFIYTLYKCSNFLQIILVTGGTLSFAFAAFIFILENQFNKYKEESAFRSIFDAMWYAVISATGVGYGDIHPTTALGKVCGAFLLVTGILLFCLPQ…
H.mag_Hma2.230917			Hma2.230917	MHSPCTTARYIAKKKASIRSCILNENKKQLLVDPIAYIVGNELTINVSGAKFRLHESYMKQHPETLLGSDERLFYFDEEENEFFFDRDPHIFRFIYKFYKTGELHFSPNDCYEAFTDELLFFRIPTTELAFCCGDYYFQYKSVQKKDEVNKIDTNQNKPKTFREKCWLFCEVPTYSLPAKAFYIVSCLVIIFTMITMSAETVQCEKMLNNTVVQDKCGAVFTQLFFKLDSFCVSFFILEYLLRVYSAPNRLSYIKSPISFIDVLAIAPFFILLVQSYINIKNKTANNILAALPSIRIVRVFKLARYSQQLRQLIAALVHSIKELGFIVFVYCVVVVLFATIIYYAENFRRQSKVFYSIPEAMWFTVVTTTTLGYGDVVPETIQGRLIGALCCLMGVLVI…
H.mag_Hma2.229854			Hma2.229854	MFADEENDSHRPLMRYTFGLNKPSSLLDQNGYLTHKYHHLPRRQEATKNEKITINVSGERYQTYVETLNKFPESLLGNKAKRDLFYDGVEDEYFFDRDRNAFNAILYYYQSNGQLYCPLTLPMTILVTEAQFFELGNTAIKQVLDIQSEDISSAMPKSKWQKKVWCLFEHPESSKAAKLMTIFSVTMIVLAVTVLCIETLPFFKTDTLLKENDRKYSMTVSADVNLMYHDQILKFNEKETFWITRSNFTILSQGTTQNKHCVCSCRCSEMKTELRSAALLNSTITEEKVFWKDTFDILEGIFGSWFTVEFILRLISSPSKKKFLTGFLNIVDILSILPFYFTLAMKKHVENVGLDNFRVLRLVRVFRVFKLSRHSKGLQILGQTMKASIKELGMLMFFI…
H.mag_Hma2.229540			Hma2.229540	RRRVCVNIAGKKYETFESTLAKYPETLLALPQRELFFDSLNGEYFFDRNRKAFGAILTYCQTGVLVKPPNLDDRIFAAELRFFGFEAESEAHLPNVLNHSENTLYPTNSYLKYIWELFEAPDTSLGARLISLFSMSVIVLSIVMFCIETLPDFKKPVYTNDPLTGNSSISSFQTKDEYETAFFAIECACILWFTAEYLLRLISSPKKFLFLRQPLNIIDIVAILPFYITIFLRSTNANVASLSILRVLRLIRVFRIFKLSRYSKGLKILGYTFKVSLQELALLVFFLAIGVVLFSSAAYFCEEREQNTQFQSIIHGFWWAIVTMTTVGYGDITPTTLGKIVGSLCVLVGVLTIAFPVPVIVNNFTYYY
H.mag_Hma2.217951			Hma2.217951	MPVSNIFILNPIKTDCNIEKHRVCVNVSGKKYETYESTLAKYPGTLLALPQRELFFDSLNGEYFFDRNRKAFGAILTYCQTGLLVKPPSLDDRIFAAELRYFGFESESEAHIPPVRDESENSLLPTNKYLKYIWQFFEAPETSLGARLISLFSMSVILLSIAMFCIETLPEFKQPVYTFNNLTNISSLSSFQTKAEFESSFYIVECGCIMWFTIEYLIRLLASPKKVVFLRQPLNVIDIVSILPFYITAFLHSSNSNVASLSIFRVLRILRVFRIFKLSRYSKGLQVLGCTFKSLQELGLLAFFLMIGVILFSSVAYFCEETEPKTEFRSIIHSFWWAIVTMTTVGYGDITPTTLGGKIVGSMCVLVGVLTLAFPVPVIVNNFTYFRSLDQTPLEPLDE…
H.mag_Hma2.207554			Hma2.207554	MNIHKDSSDRDHSKSFIKDAADRVLINIGGIKHECYISTIKNFPDTRLFWIAETALKLKESDSSEFFFDRHSGCFENILNYCRTGKLHCPNDVCGSLFEEELQFWGIDELMMEPCCWGGYTQHRDARQNLKMFDENNDDADYHKKAVVSESESELRSCDIFSGVGVAKQNRDSDSNSRYCKCKYKTFNKPYVHTKPQRTXVVAFLSMMVIITSITTFCMQTVPRLFKYRVLFEHLEYCYCCIFTIEFFVRLACCPSYIAFFCSSLTYIDIISTLQFYIVFFAKVHALDFLFVFRLIRIFRLFRFFKQLTGMQIIVQTLKASMNELMLLLLLVMIPMVIFSTLIYYAEKNANVNLLTSIPDYFWWAIVTMTTVGYGDMVPNSINAKIVGAMCACTGLLIV…
H.mag_Hma1.114890			Hma1.114890	MDSSVLRNTLISTSEPGRRIKINVGGKHYSPYVSTLQNLPDSPLTKILKGDLKFELDYDPITGEYFFDRHPGIFVQILNYFQTGKLHCPRDVCGTMFQSELNFWGVDETQMEAYTKFQEIKKDLQELNDAKDKKLKFGLSEKYPISGWKHYQKVIWSLLNDPKSSNAAKXXXIEIVLTVWFTLEIVLRIYFTPNKIHYVKNVWNWFYIFAVVPIYLFLITEPSSSSVMTINVLRYASVIRFFKLLYDLEILGKTLQSSLNQLFTLVFILCIPAIIFSSIAYFAEQTWGEKTQKHTFKDVPNVLWWSIITMTTIGYGDMVPSSFAGKIIGIMSTLVGIVILSVIASILGASFQQNYILAIMQYRNPPKKTSAVKIINVSLNNYLTGAEEINKRNINSSLK…
H.mag_Hma2.234361			Hma2.234361	MMCVQVSKRICFNVSGYTFVTFFETLNRFPDTLLGNKNRRAKYFHSVSNTYFIDRSAIAFEAVLFFYQSNGRLIRPPGMSIEIFEEECLFYDLGKVAIESMKALDGFEITLKETTPIQTNRTLNKIWFFIEMPESSTPAQIYACISMILILFVVTIDCVSTVDAYKNSILLKLLNKANFYLNIFFAAEFIIRLLSSPSKWKFMTSIGNALEIFSIFPSFLLTIVEEKHTGGIIFVRVLRTLRILRLMRLSKNFHSLSVVLSILVDCFKDIIMLVFIMIVLSVFFGSIVYHAELESKDTPISSILEGMWFALQTIVTLGYGDVVPVTFFGKISSAFTAVIGALLMIIPLLYLGGNYFTKYAKACGNFANA
H.mag_Hma2.234360			Hma2.234360	MDLLVNKRVCFNISGKVFETFLETLNRYPCTLLGNDKSRAGYFNASKNIYFIDRSPLAFEAILFFYQSGCLIRPPFMSLELFEEECMFYNLGNDVIKSMKARDNNNYKKSRKSTMKPVTKLEKIWEFLEVPESSMLAQIFAVISVILAFLIVVVDCIVTLDIYQKPKMTILNRFTLFSNIFFALEFIARIISTPGKSKFIKSKRNLLDFFTILPNFLITLFEGKYAGEVNINILLIRFSRMFKILWIIRLIRYSKSFVLIATTLEILAKCSKDLFTLLFCVLITCTLCGNLIYFAELDDKTSSVVSAPEGMWLVIQTILTIGYGDVVPITVVGRFLTALTAAIGITVTFPLLSFCGKFFHAYSKIYKATNIK
H.mag_Hma2.232320			Hma2.232320	MDNTKKCLLKKFNFLIKENKDLNNDVKIKMDDTNIKDELVYINVSGTSFITTTLTLNNFPSSLLGNKENRNQLQKTNKGEIYLNRHPKVFESILTFYRYGILEQPSRVNQLIFLNDVKYYGLTAEALEVGIKGFFCEKKVYHQRKWQTYIWNILEYPDSSLSARIFSLFSLLTIILSIVVFCMETLPTYKDNKVNKMSDDTLFVKNILDDLEKFCIIYFTIEIGIRFLISPSKLEFLKKFLNIIDIISILPFYVTIILNTKGTYSIYFLRAMRLVRVFRIFKLSRHSNEMIILGVAMKESFRELVVLVFFILLGVLLFSSAIYYAEDGADTTFTSIPRSFWWSIVTMTTVGYGDEYPKSQLGKLVGAVCAMTGILVIAMPIPIIVNNFTQQYQVLRPGS…
H.mag_Hma2.202948			Hma2.202948	MPMQDKFRYHPINLHLNAVRLGCLLLEQKKVKIIVRGVVFETFESTLGNFPNTLLGNLPKRNLYLDEKKSAYVLDRCVHSFDAVLFYYQSKGTLAKPSVVTREQFYEELIFYEIDRYIDKRHVEDLMFLKDNDKEKYDLDICNFNISKYISFFNYSKLQNVYTYTYLSITIFSIIAYCLETEPDYRNNVVWIYFEIIASIFFLLELVFTAILSRDLQKFGNSLSMICDFFSLSCSASHVVFHFCATNNWFSKMVQFFRVVRIFKLTKFSKAFRLFLYSIFKCSHYIQVFLISAGTYCFVAAALMLQVENQFQNIFESMYYSIITATGIGYGDFVPTTNVGRLFGATVAVTGLFLFCLPQPVLVNQFISVYYLPEVMCKEDSLRKRAVIKMRETLLKEP
H.mag_Hma1.135268			Hma1.135268	MDETTECLLEKSNFLSNEKIDANIEVTIKMQDLNIRDELVYINVSGQPFITTVQTLNNFPDSLLGNKERRDQLQKTNNGEIFLNRHPKVFRSILTFYRYGILEQPSRVNQLIFVDDVKYYGLIAEALEVGVKGFHKEKKVYHQRKWQTYVWNILEYPDSSLAARIFSLFSLLTIILSIVVFCMETLPVYKEKKGVIMSSDKQFIKNALDDLEKFCIIYFTIEIITRFLFSPSKWRFIKNILNIIDIISILPFYVTIVLHTKGSYSIYFLRAIRLVRVFRVFKLSRHSNEMIILGVAMKESFRELIVLVFFILLGVLLFSSAVYYAEDGTETTFTSIPQSFWWSIVTMTTVGYGDEYPKSQLGKLVGAVCAMTGILVIAMPIPIIVNNFTQQYQVLRPGS…
H.mag_Hma1.125954			Hma1.125954	MSAEDIGAWLMCARTAAISWVPLSHNKLDGLPTVVPPLKKVVINVSGRRYETYDYTLFNHKQTLLGGSEKKYFYDEKNQEYYFDCDPDLFRFILNYYRTGKLHCPKKECAEYFEKELEFFGIKSSNIAECCCNSYWRKKNDMKLMQKNVLDKNVDMKIKNSNKQITFRERIWKYLENPQLTWIGKLFYYITGVFITLSVFSTVFETVECEKGLNCGKKYKDLFFVIETCCVAVFTAEYFARLYGAPNRLLHARSVASIIDIAAVLPYFIGIFITKTVFGGAFISLRVFRVFRIFKFSRHSKGLRILGCTLLSCASELGFLLFSLSLAVVIFSTIIYYIEKDEHHTHFTSIPAGFWYTVVTMTTLGYGDMVPKTVLGKLVGSVCSLCGVLVIALPVPVIV…
H.mag_Hma1.125105			Hma1.125105	RNQWKLSNSENDNAGIGLNKNVQLNSYDNKTISQRVTINVSGLKYETFLKTLEQYPESLLGDQLKRAPYYDEDHNEYFFDRNRPAFDAILFYYQSCGKLIRPPNVPMDVFTDEIRFYELGEHVIHKIEREEGYIEDEEPVYPKGKWKRKIWELFEFPDTSMLAKIVAIMSISIITLSIVTFCVETLPQFRYEKICINGTHSCVTREINNEKAMPWFAIESACIVWFTFEYIMRFISSPDKCIFVRSFLNIIDIIAIVPYYVTLPMESSNVSSLGVLRVIRLVRVFRIFKLSRHSRGLQILGHTLKASLRELGLLIFFLLIGVILFSSAVYYAEGGDKETFKSIPDAFWWAVVTMTTVGYGDMKPTTPWGKIVGSLCAISGVLTIALPVPVIVSNFNYFY…
H.mag_Hma1.122562			Hma1.122562	MPEENVIVINISGKKYETYLTTIERFPNTLLGNPEKRKHYYNPITREYFFDRHRKAFNGILNYYQSSGLLEKPEAVSEKIFTQEVMFFELGEMALQFENDCNAVNCPGELNFPSNPLFRTIWIMFEYPKSSRLAQILTILSISIILLSIVVFCIETIPSLDPDHKEGEHMKTTWLVLNSICNFWFTLEYLIRFIVAPDRFFFARSILNIIDLVSIMPFYLGFAFDSKASNYIIFLKVIRILRIVRIFKLSRHARGLHVLASTIKASVEELVMLVMFLAIGAILFASAVYFAESTRENSNFQSIPHSLWWAIVTMTTVGYGDVVPTTLVGKIIGTFCAISGVLVIAIPVPVIVSNFEHFYKEVS
H.mag_Hma1.122561			Hma1.122561	MNKMMNSSLPIFSTKSDMALSNCLLCHSRNCEASSKSSLKPEENVIVINVSGKRYETFLTTIERFPNTLLGNPEKRKHFYNLVKHEYFFDRHRKAFSGILNYYQSNGLLEKPEEVSEKIFTQELIFFELVETKLHCEKYNSSAFQEELHVPSNPILKTIWIMFKYPKSSRLAQFLAIFSLTIILLSIVIFCIQTIPSLNPDNKEGEHMKTTWLVINSLCNTWFTLEYLLRFLAAPDRLYFARSILNIVDLISIIPFYLEFAFDSKSSANYIICLKVIRILCVIRVFKLFRHARGLHLLANTIKESSEELFMLVMFLAIGAILFASAAYFAEGKINPDFQSIPHSLWWAVVTMTTIGYGDVVPVTFA
H.mag_Hma1.112300			Hma1.112300	MNHEELVTDDFKNNIGRIIINVGGSRHECYISTIQNFPDTRLFWIAETALAMENLSVETSEFFFDRHPGCFENILNYCRTGRLHCPKDVCGPLFQEELEFWGVDEMMMQPCCWPNYSEYREVSKNLKLFEVEEDELLSYEKNLDETSKGKVLLEKLTRKISHILPPKSYIENTITGINIFIVLLSIVTFCLSTEPLFKKQEKLFNSFEIFYCIFFSLDLILRIGCCPSMVNLFKEYLTWFDIISILPFYYEFVFKKREIGFLLLLRLLRIFRLPRYFKGFRGMIVIGETLKASFEQLLLLILVLTIPMVVFATMVYYAEKNSGSNFESIPRSFWWAIITLTTVGYGDMSPTSLAGKIIGGFCASFGILVVALPISIIGSNFSFYYSYAKAKMELPKHES…
H.mag_Hma1.103505			Hma1.103505	MTANIQCISNKQELTDEENLTHNISNLIMNPINSSSYIHEPEIIRINVCGMFFETYEYTLMRFPNTLLGDRTRREKHYIRSRDIYFFDRNRDAFEAILFYYQSDGVLIRPQNIPMALFAKDVSFFELGEEVFFKLKEDEGYITDRKPIEPKREWQKVLWNLFEHPETSLAAKILSFWSVFVITLSICVFCIETLPAFSMHSNKTNHKVIMTNENRFREPWFTFELSCIVWFSFEYVIRLISSPCPWMFLKSILNFIDLLAILPYFITLSFDAFNTAPLSVLRVVRLVRAFRIFKLSRHSLGLRILGYTLKSSLSELGMLCFFLILGIILFSSAIFYAEHGHNDQFESIPDTFWFSLVTMTTVGYGDKVPKTFVGKLLGSLCAIVGVLMIALPVPVIVSN…
H.mag_Hma2.221607			Hma2.221607	MHKQEEVYDCNKQNVDRVFINVGGTRHECFIKTLQNFPDTRLFWIAEMAIKMANFGEDVDEFFFDRHPGCFQNILNYCRTGKLHCPKDVCGPIFAEELAFWGVDELMMQPCCWPSYSEFNDASKNLKAFHDFPMNHYRKKKKQVHKFESKQTKKCSKKTQFYKLKKALWNLTEIPQKNWLTKIVASIQVFTTLLSILTFCLATEPKLKTKYDIVFNYFEKSYCLIFTVDLLLKVLCCPSFCKLLKDFLIWVDVVSLLPFYFEFLLNANNEFLQSLRLLRIFRILRFFRNLRGMMMITVFGETLKASFEPLMLLGLVLFIPMVLFAAMVYYAEKNFSTNSQFKSIPKSCWWAIITLTTVGYGDIIPSSVVGKIVGVFCATFGVLVVALPISVIDNERNSK…
H.mag_Hma2.220193			Hma2.220193	MTSSCKSLLKALETSKGKLFGRDCIPANIVVQLNKLRYKDAKGKRNPDLENNEASGIEEILIGAAIERGICHMWFNNATNTQDVYYGRIMNKRSSFHDLRKVRTTDRVIINVGGVKHECFIHTIKAFPDTRLYWIAETALKVKDFDPGSNEFFFDRHAGCFQNILNYFRTGKLHCPNDVCGPLFQQELEFWGVDELMMEPCCWGNYTQHRDAHKNLKMFDEMVKNESNAYEELDNRKYSYSSSCWKQTIQIYRPTIWALLDKPFSSKYAQFVAFFSMVVIIASMITFCLQTVPRFFKYQRTFELLEYIYCAIFTVEFFTRLACCPSYKSFFQSILTYVDFVSTIQFYISFILKTSSFDFLFVTRLIRIFRLFRFFKQLSGMQVIAQTLKASMNELMLLF…
H.mag_Hma2.218359			Hma2.218359	MYESINNETTFREQQIELLQKKNHKEFMKPECLKKNIDRVVINVGGSRHECYISTIQNFPDTRLFWIAETALAMENVNVEASEFFFDRHPGCFENILNYCRTGRLHCPKDVCGPLFQEELEFWGVDELMMQPCCWPNYSEYREVNKNLKIFHVEEEEHYSTENELDEFFKERESQKNISKKIWDFLETPKNSYYANIVAGVNIFIVVLSIATFCLSTEKLFSNHNELFASFEKFYCTFFTLDLVLRILCCPSKIKLFKDYLTWFDIVSLLPFYCELAFNLEEIRFLLPFRLFRIFRLLRYVKNLRGMIVIGETLKASFEQLLLLILVLTIPMVVFATMVYYAEKNTIDSKFESIPRSFWWAIITLTTVGYGDMSPVSLAGKIIGGFCATFGILMSALPI…
H.mag_Hma2.217098			Hma2.217098	HMAPEPTIDEMLVRCASVAGMTLTPPVNPNTKHPLGPNHSKVKQLNNIDLYECNTALHFHALQLGSLILNERRIKISVRGTIFETFERTLETYPNTLLGNIYKRDQFFDKGLGIYVLDRCVYSFDSVLFYYQSKGTLAKPPIVPREQFYEELNFYEIEGFIDERHIEDLQFLKQNNKKIGDLPNGNYRSSIWKFVNYFNDSFFQIIYTNINLAVTILSIIAYCLETVPSLKNNKTWIQIEIITGILFSFEFIITAYSSPNLKEFRCSLNIILDFMSIIFCVLHVTFYFSALKNKFAVAIQFVRVIRIFKLTKFSVALRLFIYTLYKCSQSLQVFFIAVGTFCFVNAALMFLIENEFNPDLEKNQFQSILDSMWYSIITATAVGYGDVVPTTSLGKCFGS…
H.mag_Hma2.216745			Hma2.216745	MAHVGFVENNSAVQKTSSTRISNLLTVNISGQRFQLIRNILYIHRSTRLGRLVTQPFVEDNLFDYYDELLDEYFFQRDPTCFPMILAYYTSGQLHLSCFLCLEFLQNEMLYWGIPFSLQGCCTNKRLIGLASIENKKNCTNDSDKVNEQSRSLESKVSSTQKEKIWNFLENEDSSTIAMVFSKLSLIMTIVFIITLCLSTFPELNTTLPNGKKEVSSKLKNFDAACFVWFTCEYIARFLSCPNKLLFIKSFLSAIDLLAITSTFTNLIVTASLGRNSLYNVAAARFIKALQILCIFRIFKLGRYFPGFQVLGHTILQCVSELVLFLMLVIVDMVFFSALVYHVEEHVQDTKFTSIVESFWWAIATISTVGYGDIYPRTTVGKLLGGMCCLSGMMFITLP…
H.mag_Hma2.216686			Hma2.216686	MDNKNQYFTEQTETLKSTNNKIKKDVIHENICEVFLNNLQQPDSYFESLFVESDNIHSKNDVIHSKSEVIHSKSDAIHSDVMHLKPVITQVNSSPFSVSKINLNLSNLVSLEEIKNSNLKKSNSKENEIQFKLLSKEIEQIKLLLNELFSERNKEIVTTRDVGTITVDQVKDTKTRIKINIGGVTHETYRSTLKNIPDTRLSWIAEESAIQSPEYDPVAGEFFVDRNSHVFSHILNYYRTGYLHVPYDVCGPLYEEELQYWGIDDSQIEPCCWLNYRQHRDAQETLKEFQEGLCVLYFTTEFLLRFLFCPNKFSFIKGIMNWIDLFSIIPFYLQLILGNYTRIHSFLQLLRIIRVFRIINFSFIKGIMNWIDLFSIIPFYLQLILGNYTRIHSFLQLLR…
H.mag_Hma2.216514			Hma2.216514	MTNLNMFYEGKSRNNNLDPIIEMLENEHTANEVKEIIDINVAGQLFQTYRTTLERYPDTLLGDPKKRQHFKNPKTKELFFDRHRESFQCILYYYQSGGVMEKSPGIPIDIFVNELIFYELDSKLIEKMQLDNGLKEIDTKENLPLFKPFRILWEFFEYPESSKAAKMFAIASLFVIVYSLILFVIETLPSFQPQVVIISDNSTMTIPSVNAVWTKYSNTAVIVWFTIEFLIRLISCPNKLMFFLNGGNIIDFLSILPFYLSLIISSNRTETSILRVMRVFRVFKLARHSRGLQILGNTLKASFNELMMLVFFLFVMILFFGSLIYYAEKDVSGTTFTSIPDSFWWCIVTMATVGYGDMVPITFWGKLIGSVTIIFGLLLVALPVPIIVSNFEFYYKKDQ…
H.mag_Hma2.213884			Hma2.213884	MEKYKNHCQSDAMSPGNFATNNNLESDGKPNRVIINVGGTKHECYISTILNFPDTRLSWIAEAALNNENSGSERNEFFFDRHPGCFQNILNYFRTGKLHCPNDVCGPLFEEELIFWGLDERMMEPCCWSNYNQHRDAQKNLKMFDSLIYKTKEDSEEEIDAMMFKLKDMKPYKQLLIKTRAHLWNILEEPFSSYLAQATALLSLVIIIVSVTTFCLQTMKHFKKYNSIFSKLENVYCAIFTLEFLLRLVSCPSLKLFFKEPITYFDFLSTLQFYLSYVLKSNAVDSLVVVRLVRLLRLFRFFKNLSGMQVIGQTLKASFKELMLLALIFMIPMVVFSTLVYYAERDNLPSDFESIPEAFWWAIVSMTTVGYGDMVPRSGPGKIVGAMCACCGILIVALP…
H.mag_Hma2.212301			Hma2.212301	MLGIQAPRRVRFNIAGTIYETFLETLERFPSTLLGDSLRRVDFFDSNTNTYYINHSAIAFDAILFYYQSNGRLIRPPHVPMEIFEEECVFYDLGTKAIGNMKAKEGYEFDDTETTLTDFRKLTKFQKLWQFFEEPTSSLAAQIYLLITLIITTTTVMIDCFVTLAVYGHSDTFRVLDYVSNYTNFIFLAEFFARLISTPSKPKFFKSTRNIVDILAILPLITFIAITDERLQNVLFHKVFRLFRVLRLTLWARYFRSLKMVLEILSNCVSDILMLILFIAIASTLLGTITYYAELEDKNSPVSSVPDGMWLAVQTIVTLGYGDIIPVTVIGKLFTALTAAVGALTVILPLLSLEEKYIDIYTKMFRIKAIHLDPLKPFKKSLKRMSDRK
H.mag_Hma2.211953			Hma2.211953	MVYQSRVRFNVAGSFYETFLETLNRYPNTLLGDSSRRMNYFDSNNEAYFFNRSSAAFEAILFFYQSNGCLIRPSNLPMELFECECKFYGLEEKFVKSMKLREGFDCHEQNEHNDEKKKCYTFLQKLWEFLDKPSSSLQAKIFASVSVIAIIFIVTVDCFSTLEKFRSGPVSVVMNAVTSTFNIFFAFEIIARFVSAPSKLKFFKSIANALDFFSIFISLPFLAVEDRNGAIFSRCLRMVRVFRLIRVSTSCPTLLTVFNILKMCIKEFTALFFYMVVSFTIFGSIIYLAELDDKKSPVTSVPEGMWLAMQTMITLGYGDVIPVTLLGKLATGFSAAIGVVIAIPLISLGEKYLSLYSKTFKISLANQKS
H.mag_Hma2.208577			Hma2.208577	MKYTNSKNTNSKDELIYINVSGQLFITTAQVLNNFPNSLLGNKEKRDQIQKINGELYFNRHPKVFESILNFYRYGILEQPSQVNQLIFVNDIKFYGLFDEALEVGTKGLHFREKYLSSCKTDNNRRKIHNQRNWKIYNQRNWKTYIWSVLECTDSSFFAQTFSFFSLFVIILSTVVFCMETMPIYKGNEISNKNITIKNTLLNLEKFCIVFFTVESVTRFFTSPNKLSFIKNISNIIDVISIIPFYITLILNDSETVSAYVLRAIRLTRVFRIFKLSRYSSEMIVLGITIKESFLELRVFLLFMFVGVLIFSSAVYIAEDGDPETHFSSIPDAFWWSIVTLTTVGYGDVYPKSQSKCLYIFVY
H.mag_Hma2.208334			Hma2.208334	MTKRSNAHDIYLQRKRTNDRVIINVGGVKHECFIETIKAFPDTRLYWIAEAAMQNKDFDYESNEFFFDRHPGCFQNILNYFRTGKLHCPNDVCGPLFQQELEFWGVDELMMEPCCWGNYTQHRDAHKNLKMFDDMVKSTNLKEELNMRKVSCNVNGYENESCWNSTIEMYRPKIWALLDKPFSSKYAXIAAFFSLMVIVASLVTFCMQTVPRFFKYARTFDLLEYIYCGIFTVEFIIRLICCPSYKSFFRSALTYIDFLSTIQFYISFIMKTKDFDFLFVTRLIRIFRLFRFFKQLSGMQVIAQTLVASMNELMLLLMLVTIPMIIFSTLIHYAEKSDSNNDKNYTSIPEYFWWSIVTMTTVGYGDVIPNSFSAKIVGALCACSGLLIVALPVSVIGSN…
H.mag_Hma2.225809			Hma2.225809	MNKKKILINVSGHTFETLECTLNRYPDTLLGDELKRNKFFCHKSKQIFFDRNRISFEAILFFYQSQGRLSCPPELSIDAFVKECRYFEISDKVIKRMIKKAGYLEQKKIHTFPNIPFSRKIWNFIEYNDTSTSALIFALTSSFMIVMSVVIMCLDSVPSIRNYSSSWSRHIWVIGEGITNAWFLIELLVRFCFCPNKKKFLKKWLNIIDAITVICYLLMLALKDYRYISYEYLHTLRLARVLKLFRITKHSKRLQIATIIIKSSMRDLRSLLFCLILLNIFGASIIYIFENSFVHSQFKSIPHSLWWAIQTIVTLGYGDIVPMTIPGKIFAASFMSFGALTISLPVLSIVTKFSAAYTKNLKSEP
Excluded from Phylogeny:
H.mag_Hma2.222827			Hma2.222827	MMICVSIAAYCISTEAIFKQNKVIKKILDSIEYICLIFFTFELLIRVIVCPQKKVFFKNYVSWLDFASIIPPYCSLIFPQ FYPQLIENLVIIRLLRVIKYFKLSYGLQVFMKTLKSSSHELTLLFFLLLIPVIIFSSLVYAVEINIHGNSTKNQFTSIPT AFWWCVITMTTIGYGDIVPVTWLGKIFGSICAVIGVLIVALPISIIGSNFSVYYAHVKARMNLPQKNRRLLEGNLRGLLR QPLSLSSRDRDRRTIKRQGIDRLNNNAIRRKENNSSPQFIDMQMKRKFAFERITSDHLGSTDTAFTLSLQSLTEQKPNSG QKNVICDKKYTFVKQVSDSDLVEKNRTSTFESNVYQESCEKINEKTTTVLSNKLTDKRNSDTEKYDEKSDQSRPD…
H.mag_Hma2.221609			Hma2.221609	MSSRDGRKGYEKNKSLNKDRVIINVGGQRHECYISTIQNFPDTRLFWIAETATAMSDYNMQPNEFFFDRHAGCFENILNY CRTGKLHCPNDVCGPLFEEELAFWGIDELNMQPCCWATYSQYRDVSENLKFINEGNKNITEKVKFSNKGGNFCHQGFLKS IFNTIWKFLEVPQKNFLTKAIASIHIFIVLLSIATFCLETDETFNKSKTMFNNFEKGYCVIFTFDIVLRFLCCPSIIEHL KDFLTWIDIFSLLPLYFDFWMESSGIGFLKSLRLLRIFRLLRFFRNLRSMLVFAETLKASMEQLMLLVLVLFIPMGVFAT LAYYAEKVV
H.mag_Hma2.221123			Hma2.221123	DSRSRTPSPTDCASIEKEPQESSYVSSEQNDRIVINVGGCRHETFRSTLRIFPDTRLGWIAIKGKSCIDAYDPIRDEYFF DRHPHAFSQIINYYRTGKLHAPSDICGPMFEAELSYWGLNEKIMEPCCWSKYTEHRDAEENLKVFDNQMLRPQEEQNLQE FYYMEEKNTNGNNTNNAMLDSLNSSVWNKNKTSSFFRFKKKVWLLFEKHNSCLAARVSYLFTRIISMVSLLFILLSVLSL CFQTMLEIAHPNQLYSDLLLSLDIASFVWLVMELFLRFISAPSKTSFLLNFLNLIDLIVIIPYLGHFCTLGRNGYIKQRT LGVWNRSWFHVMAIARLFRLFRFFRLSTGLQILKHTLIASSKELLLLLLLLAIPVAIFATIVFYCENSSSNSTKF…
H.mag_Hma2.222269			Hma2.222269	MANQGDHIKPQCLPKSIDRVVIIVGGSRHECYISTILNFPDTRLFWIAETALAMGSINTDSCEFYFDRHPRCFENILNYC RTGRLHCPNDVCGPLFQEELKFWGVDESMMQPCCWPRYSEFRDVSKNLTMFQDEDEETTSLKEKSDKNLNIISFANILIL MLSIATFCLSTEPTLKKHEELFYSFEIFYCVCFSLDFFLSTMCCSSLVKHFKDYLTWFDIVSILPFYLEIIIKKKDVDLL LPMRLLRILRLPRYFKNLRGVIVIVKTLKASMELLMLLVFALGVPMIVFATIMYYTEKIEWKVLTRNSNGMLPISETEPV ISFSANNLKLCGQCYSILSAGHVHNCSSSAAVKNLIFLSTSLGSIQAEQVASGHAGKRACLWCDGLKHGECGKLR…
http://hydrazome.metazome.net/search.php?show=blast&method=Org_hydra
Lottia gigantea Kv				Genome: JGI Lottia gigantea v1.0
Name In Tree	JGI Name	JGI Gene ID	JGI Protein ID	Sequence Used in Phylogeny
L.gig_144275	e_gw1.229.2.1	144275	144275	MEFSSNMSDADNRVILNVGGIRHETYKATLKKIPATRLSRLTEALANYDPVLNEYFFDRHPGVFAQILNYYRSGKLHYPTDVCGPLFEEELEFWGLDSNQVEPCCWMTYTSHRDTQDVLTILDRLDLDTDKPTEEDIMKKFGLEDEYKSGELNCWQRIQPKIWALFDEPYSSTGAKIIAVISVFFIVISILSFCLKTHPDMRVPVLFNTTSKMADGNTTWRLQKKETEPHEAFFYIECASNAWFTFEIIIRFIVAPTKLDFLRAPVNIIDIVATLSFYLDFMLTKLQQESDILEFFSIIRIMRLCKLTRHSAGLKILIHTFKASAKELILLIFFLVLGIVIFAALIYYAEKIQYNPENDFESIPVGLWWAIVTMTTVGYGDMAPKTYVGMFVGALCALA…
L.gig_103922	e_gw1.2.877.1	103922	103922	MSKKVKLNIGGHVFVTRAETLQRIPHTRLSDLNPEVEEYDSESDEYYFDRDPEVFRPILNMYRSNELHLPRNMCGNALKLEMDYWGIKVENIADCCWKIMYRVKQDSRIGADMREVGESGKPIPIFPIELQNSWNKFRFGLWKFLAKPNSSMAAAIWNTVYFGLILLSVSILVVESHKAFRIPNNDINMTSISFNISGKYRLYYTTQLLPILYYLDVFCVSIFTIELSLHFLTSPYKLLFLKSWLNLLDALVIIANWCNLIVEQNYGKELVSLLNRDLITAYRILKYISILRILRFFKLTERFHSLKIMTLAIKQSFRELFMMFMFIIVIATLYGCALFIMEFESEELTDIPIAIWWAIITMTTVGYGDIIPKSDSGRVIGVFCAISGLMVLSMPVAII…
L.gig_103410	e_gw1.2.843.1	103410	103410	MELVQINVGGKVFLTTKSTLSKIPNTKLSDLKETSSHYRTEFKDFYFDRDPEAFSCILNLYRTSELHLTYKVCGNAIRTELEYWGIDVNIVRSCCWKKLFEVDEDETILKTLKKGISTCDVMYGDHSSSKRQILKNRIWILLDKPNSSTAAKIWNWIYLLLVIISAGIFCLETIAFRVPKSQIDGTNSTEVFNVSNPKIREFISTELHPALMIIEIICLIVFTLELALRSLCCPAGTAFLKSFLNIVDILTVLVGWTAVIVDMFFFFTGELETLLLANVSFGLRCCYILRLFRFFRLKEKYIGLKVMWLAILQSKDELMLLVISSLILSTILGSTTYYCELENPVFSSIPQAIWWAIITMTTVGYGDIYPISPIGKCVGTVCSLCGLLIISMPIAIIAA…
L.gig_103377	e_gw1.1.10.1	103377	103377	MSDIVRVSKNFKNNLLVQDEAGNTPRREGRKLAGGSARLLLNVGGVRHETHVSTLRNAPHTRLARLAEAHLESGCKTEEYFFDRHPAVFNSIIDYYRTGELHVPLEVCGAVVKRELDFWQINQFQIKACCWRHYRSYIDNQRILESFNNSLLKENVIVNLTGLDGWQKWRTKIWLILEHPRTSTAAMVYGITSFLFVMLSIAGFCLETLPTDDNITSSSSCEGNNEAMGTNTMSADNALDILDIICSIFFTLELIFRFIFSPNRLKFVRSMMNIIDLLALVPLYVEVFFTQAKLGGCYLNERFVIEIMFILRIIRMFRIFHLVKHYQALKVLVYAIKASIQELLMLFIFLMIGMLVFATMIYYAERTDAVTPGEKFNTIPMGFWWAIITMTTVGYGDVY…
L.gig_71678	gw1.62.74.1	71678	71678	KITINIGGVRFETFKSTLELRPGTRLAVLANLLESDETWDPDTNEFFFDRHPGAFPAILHYYRSDELHTDHNICGNIIKGELNFWGLDETEIEPCCWGNYSRFRDNKETLAALDDNFSGQIEDEDAWGEKPTKFTKFKRKMWIFLEDPTSSRGAKAYALLSMFFVLISIGVFVLETHTLFRVALPGVTVPNTTEAPCAYKGTNNFCCKLNVPNEMSLSGSEPHPVMIYLDYLCAGFFTLEYLTRIFFAPKKLVFLRKPLNIIDVLCLLPHFVAISLKSINPADTTSNILRSVLAFRIVRVLRIFKLMKHYTAFKILVYTIKVSTKELLLMVIFLFSGVLIFASVIFYVETNNFNSIPAGFWWALVTMTTVGYGDKVPESEGGYIIGSLCVMCGVLTVAF…
L.gig_105753	e_gw1.4.547.1	105753	105753	MASVAAWLPFARASAIGWVPIAQHPLPPPMVKTEHRRGDEKLFFNVSGRKFETWRTTLEKYPDTLLGSNEREFFYDEEIKEYFFDRDPDIFRHILNYYRTGKLHYPKHECISAYDEELAFFGIMPDLIGDCCFEDYKDRKRENCERLMDDKDSEAGDTNPAGNLREKMWRAFENPHIGTTALVFYYVTGFFIAISVIANVIETVPCGVLPGTRVNPPCGVRFHVAFFCLDTACVMIFTAEYLLRAYAAPDRCKFMRSVMSIIDVVAILPYYIGLVITDNDDVSGAFVTLRVFRVFRIFKFSRHSQGLRILGYTLKSCASELGFLLFSLTMAIIIFATVMFYAEKNVTNTKFTSIPAAFWYTIVTMTTLGYGDIVPKTITGKIVGGVCSLSGVLVIALPV…
L.gig_179090	fgenesh2_pm.C_sca_52000006	179090	179090	MSTSNDKVVFNIGGTKFETYKSTLRRIPQIIEHGDYFFDRDPNVFKSVLQYLRTGQLHLPSSTCGSAIKTELEFWGVEESTIEDCCWLNYNSWSQTLDNLKKLEKDRQVTMGSIRHEKQLIRKSRRYLNNGWQFLNNPNWNLWSKIYGAISVIFVFLSIFSYVAFTHEYFQVQPLDELIPNTTADNSSQWTSEKMVPVHPLLFTIDCVCFIFFLLEIIVRFVCCPYKVRFCTRPMNIIDFLALLPDVVAICASWVGVFPVGDSGLKTFILLVRVMRVLRIFRLMRFFPGLWLLFYTLKASINELLLMLLFVIIGMLVFSSLIYYAEERENFPKRENFPSIPQAFWWAIITMTTVGYGDVSPVTNLGYLVGSMTAISGLLLIGFTVPVLVNNFILYYNHT…
L.gig_172897	fgenesh2_pg.C_sca_144000016	172897	172897	MPMKDYDETDENVDIQIEDMNSDLNEKVTFNVGGKTYVTLKHTLINIPTTKLGKLTKEDPSYDGKRDEYFFDRNGKIFQSVLDLHRTGELHLPSDVCSTSVRKELEFWRVPEDYISECCWKSYSLQNQDLKIAAIIDERMGKKFDETNMNSHTTSCRQKLWLTLEHPNLNLLAKVWHFVYIAFVLLSIIVFCLSTIPEFRIDDVSPSGNASNPSTNASDPFYNLTHTHPVDSLYYLDIVCMVFFMIELPLRMLICPDKREFFRRGLNKLDIFLMMVMITAFGIDMSPAFKRNDPILKEVETVIRLFLGLRVFRIFHLARRYPTIKILYLTIKASLRELLLLLVGLTMAVMIFATFVFLAESLSHSASFKSVPYAIWWAIITMTTVGYGDYYPVTFAGHL…
L.gig_171056	fgenesh2_pg.C_sca_108000076	171056	171056	MASGKNTIGGAVLGLLAEKQREKSIPNIPESDKIILNVGGVQHVTTFTTLLKKPDTRLYNVAVVAKKKGLKEVYFDRHPAVFAHILNFYRTDSLHVPTDLCGPMIKDELKYWQLDENQIEQCCWVNYCHYEDTLEMLRKFEADHSLKFRGNYRGDESSLWSRSRPKIWNWLQDPYSSKGALAYAILSLCIVTCSITVFILETLPYFGSVTIHAKRRNITITSMDLRNDLDIFNDVSPNDLLIIIDNTCNIFFFVEFVIKFLTAPSKLRFLRQPLTIVELLCLIPYYIAITLIFTHSDPVRIFEFIRILLASRVLRIFRIFVLMKHFLALKILVYTMRASAKELLLLVFIVIIGIIIFACLEYYMEMFTDIESDFEHIPLAFWWALITMTTVGYGDIYPK…
L.gig_170030	fgenesh2_pg.C_sca_92000048	170030	170030	MSLPPKHVNNRVVINVGGTRYETYRTTLKNIPDTRLSWITETKAQNSDCDPVTGEYFFDRHPGVFNMIINYYRTGKLHAPTDVCGPLFEEELTFWGIDERQIEPCCWSTYRAHRDAQETLTHIDGIDMNQDEQDSDIDDHVAERFGIEEVPAAKEGKWLHWKRRLWNLLEFPYSTKAAKVLAIISLVFVLFSIGAFCLETHMNFRYVTVPNATILDVHTVLEAQTMTKPYLFLDVVEYSCIAYFTLEIIARFIFCPCKREYVMHALNWVDFMSILPFYIRQIVIRISPELETSTGLYYLNTLRLIRIFRILKLSRHVNGLKILVQTIRASAKELLLLILVLGIGVLIFACLIYYAEQVADFGENDFKNIPLGFWWAVVTMTTLGYGDLHPRTALGYIVG…
L.gig_137224	e_gw1.113.113.1	137224	137224	MAVVSLLNQAPYRRTHSSRERLNIAEREDEWDSRHNNNHALENKRSSGCRGNLSRNHQCSIDTCDRLAINVSGMHYEAFQYVFERHPSTLLGDPNKRQRYYDRRKREYFFDRHRPTFEAIFNYYQYGGGIRRPETVPDDIFLGELDFFEIEPEEIDAYRADEGYVEETILLPEGPIQKKIWMIMEYPETSRSAYIVAIVSVLVTLISIVLFCVETTHIAQDECEAGEPTNFTDPFFIIETLCTFWFTVEVVIRIIVCPSKPIFFKDFKNLVDITAVIPYYVTLTNVLISMTCDSATSSTSLAFLRVIRLVRVFKLTKHSAGLQVLIMTFRASFQGLLLFLVAMIVCILLFSSAIYYAELGIDESQINSIPDGFWWAVITMTTVGYGDKVPVGVWGKLIG…
L.gig_102339	e_gw1.1.14.1	102339	102339	MGVPGETAVTRHFAALDEAPPDPQTILRSKQSTKRVILNVGGVRHEVLWRTLDRMPHTRLGKLRECITHESIMELCDDYNLSENEYFFDRHPRSFASILNFYRSGKLHLVEEMCVLSFSEDLEYWGIDELYLESCCQHKYHQKKEHVFEEIRKEAESIRQRDEDDFGTGRCAKTRQRVWDLLEKPTTSMAARVVAIISVLFIVLSTIALTLNTIPALQDRSKPKEAADNPQLAVVEAVCIGWFTLEYLARFWASPNKWKFFKGPLNVIDLLAIMPYFISLGLTESNRDTTEQFQNVRRVVQIFRIMRILRILKLARHSTGLQSLGYTLQRSYKELGLLLMFLAISILLFSSLAYFAEKDEPETKYKSIPETFWWAAITMTTVGYGDIHPTTVLGKIVGS…
L.gig_133730	e_gw1.86.107.1	133730	133730	MAAEDYECGERVVINVSGLRFETQLKTLNQFPHTLLGSPSKRNRYYDSLRNEYFFDRNRPSFDAILYFYQSGGRLRRPVNVPLDVFSEEIKFYELGDQAFEKFREDEGYIKEEEVPLPHNEFQRRMWLLFEYPESSTAARVIAILSVVVILLSIVIFCLETLPEFKHYRVVNTTLNGSESIEEDDIPKFNEPFFIIETCCIIWFTFELMVRFASCPSKMVFFKTIMNVIDIVAIIPYFITLGTVIADESKSNSQAMSLAILRVIRLVRVFRIFKLSRHSKGLQILGQTLRASMRELGLLIFFLFIGVILFSSAVYFAEADAEQSHFKSIPDAFWWAVVTMTTVGYGDMRPIGVWGKLVGSLCAIAGVLTIALPVPVIVSNFNYFYHREAENEDNKNYHH…
L.gig_226490	estExt_Genewise1Plus.C_sca_1800036	226490	226490	MALLQVATNVGRSHSLYARSDSELANFDLKNIKPAKSLHNIKEQRIVTLNVGGQIFKTYVDTLLRVKSSRLTSIARRALNVQSNCCDQEYFFDRNPDVFAAIIDYCRFNKLHLPKNICSLYIRNELEFWGISESDISKCCQKAYFDNIDDLRVNENLALEFAALKPKQTTKSQSCKERIYDVLYYPETSVIAKIWAVVYYILVIVTVFNIFLSTVPECRVPLETNVKVRMLVTTEAAPAIQYIDLFCVFYFTIEFFARVITVPSLCRMFRQFFTFCDLLYLIPVWVLYIVQWSDEKFWRQPENIVVFLLLECCIVARVVALFRVANHYRGLRVLVLSLRASLGELFLLFVFIIFGMVVFSSLIYCVEIFIVGNFENMFYGLWWSLITMTTVGYGDTVPK…
L.gig_190533	estExt_Genewise1.C_sca_340160	190533	190533	MKYETQYRTLSRLPNTLLGDPEKRAKYWNPKRHEFFFDRYRLAFPAILYYYQSGGRMKCPLEVPFDIFLEELHFFEMGHHVIHSLKVNEGCIMEEPTIKPPKNSIQRTIWNLVECPESSYFAKIFTFLSIIFIWISVALFCIETLPEFQNVGCRAENRTTNNGTFVTIEVPDFSHTLFILESICIFWFVFEIVLRFGVWPSKLDFLKTVINWIDLVSILPYFIFLGLTLSLDECHTNNKSGLLSVLRVIRVARVFKLSKHSEGLKVLAKTMKTSLRELFMFAMFLGIATIIFSGAVFYAEMGNDNSQFESIPGTFWWTIVTMSTVGYGDYVPVGTFGKILGGFCAISGVLTIALPVPVIVANFNTFYKQSTGRSH
Excluded from Phylogeny:
L.gig_51628	gw1.180.3.1	51628	51628	DYFFDRDPTAFAAVLNYLRSGELHIPTNMCGPSLQNELLFWGIDELDIERCCWTNYNTWKTQCRSLEKLEYDRKLSTTQH IVLNKHNSTCWQRYRSRIWTFLQDPTSSVKAKIYAWVSIIFVLMSIFSFCAETHPLFRVAPEDIERDYIMTDEEKDKKTL PHPSLVVIDLSCLMFFSLEFISRFVCSPSKIKFMRSLQNIIDMVAIIPDYIEMVFLMFDPIGRKGMVIMDFMIILRMLRL CRIFRLIRHVPGLWIMLYTLKASFNELMLMFVFLLIGMVVFASLMHFAEGNEGYDNIPIGFWWSIVTMTTVGYGDMYPQT GFGYIIGSLCAIAGLLTIAFTVPIIVSNFVLYYT
L.gig_119857	e_gw1.32.132.1	119857	119857	CTGYFTLEQIARLCFCPSYIRYFFSILNLVDIVTLFVDYVEILINALHPQQIYESNILDIIQFLQILRVLRLFRITKHIP GARVLIFTIKNSVRELLFMIVLLVNVAILFGTLFYCLDKEAAKNISQGTWWAVITMTTVGYGDVVPSGILGRILGGACAA FGIVLIALTVPLFVNNFLTVYNVSISHEILNSDEKPGTPWIKAKEPQEIC
L.gig_57197	gw1.24.39.1	57197	57197	LDYMEYAVMVFFSIELLARFLVCPSKCDYMKNATNICDIIALLALYVNVIVDIILPSQRYSISLADFIDCLQTFRVFRFF RIVKDVIGFRVLVYTIKMSTKELCLLVMYLLLCVIVFSGVVYYCERDNMKSIPDAMWWVVITMTTVGYGDMYPNTFLGRV VGSLAAICGVLLIAVTIPVFVNNFILFYSYSKTINATKASKKK
http://genome.jgi-psf.org/Lotgi1/Lotgi1.home.html
Mus musculus Kv				Genome: Mus musculus NCBI Build Number_38 March 22 2012
Name In Tree	NCBI Name	NCBI Gene ID	NCBI Protein ID	Sequence Used in Phylogeny
M.mus_KCNV2	MmKCNV2	240595	gi|34147232|ref|NP_899002.1	MLKQSNERRWSLSYKPWSTPETEDVPNTGSNQHRRSICSLGARTGSQASIAPQWTEGNYNYYIEEDEDCGEEGEDWKDDLAEENQKAECLTSLLDGHNDTPAQMSTLKVNVGGHSYLLECCELANYPKTRLGRLATSTTRRGQLGLCDDYEAQTDEYFFDRDPAVFQLIYNFYTSGVLLVRDELCPRSFLEELGYWGVRLKYTPRCCRICFEERRDELSEQLKIQRELRAQAQAEEAEELFRDMRFYGPQRQRLWNLMEKPFSSVAAKAMGVATNLFVLISVVALALNTVEEMQHQAEQGTGGGDPRPILEHVEMLCVAFFTLEFLLRLASTPNLQRFARSALNLVDLVAILPFYLQLLLECFTSEDQRHNKDSPREHDLETVGRVGKVGQVLRIMRLM…
M.mus_KCNV1	MmKCNV1	67498	gi|257196181|ref|NP_080476.2	MDLSPRNRPLLDSSSLDSGSLTSLDSSVFCSEGEGEPLALGDCFTVNVGGSRFVLSQQALSCFPHTRLGKLAVVVASYRRLGALAAAPSPLELCDDANPVDNEYFFDRSSQAFRYVLHYYRTGRLHVMEQLCALSFLQEIQYWGIDELSIDSCCRDRYFRRKELSETLDFKKDTDDQESQHESEQDFSKGPCPTVRQKLWDILEKPGSSTAARIFGVISIIFVAVSIVNMALMSAELSWLNLQLLEILEYVCISWFTGEFVLRFLCVKDRCHFLRKVPNIIDLLAILPFYITLLVESLSGSHTTQELENVGRLVQVLRLLRALRMLKLGRHSTGLRSLGMTITQCYEEVGLLLLFLSVGISIFSTIEYFAEQSIPDTTFTSVPCAWWWATTSMTTVGYG…
M.mus_KCNS3	MmKCNS3	238076	gi|281182422|ref|NP_001162036.1	MVFGEFFHHPGQDEELVNLNVGGFKQSVDQSTLLRFPHTRLGKLLTCHSEEAILELCDDYSVADKEYYFDRNPFLFRYVLNFYYTGKLHVMEELCVFSFCQEIEYWGINELFIDSCCSSRYQERKEESHDKDWDQKSNDVSTDSSFEESSLFEKELEKFDELRFGQLRKKIWIRMENPAYCLSAKLIAISSLSVVLASIVAMCVHSMSEFQNEDGEVDDPVLEGVEIACIAWFTGELAIRLVAAPSQKKFWKNPLNIIDFVSIIPFYATLAVDTKEEESEDIENMGKVVQILRLMRIFRILKLARHSVGLRSLGATLRHSYHEVGLLLLFLSVGISIFSVLIYSVEKDEHKSSLTSIPICWWWATISMTTVGYGDTHPVTLAGKIIASTCIICGILVVA…
M.mus_KCNS2	MmKCNS2	16539	gi|31044453|ref|NP_851834.1	MTRQSLWDVSDTDVEDGEIRINVGGFKRRLRSHTLLRFPETRLGRLLLCHSREAILELCDDYDDVQREFYFDRNPELFPYVLHFYHTGKLHVMAELCVFSFSQEIEYWGINEFFIDSCCSYSYHGRKVEPEQEKWDEQSDQESTTSSFDEILAFYNDASKFDGQPLGNFRRQLWLALDNPGYSVLSRVFSVLSILVVLGSIITMCLNSLPDFQIPDSQGNPGEDPRFEIVEHFGIAWFTFELVARFAVAPDFLKFFKNALNLIDLMSIVPFYITLVVNLVVESSPTLANLGRVAQVLRLMRIFRILKLARHSTGLRSLGATLKYSYKEVGLLLLYLSVGISIFSVVAYTIEKEENEGLATIPACWWWATVSMTTVGYGDVVPGTTAGKLTASACILAGI…
M.mus_KCNS1	MmKCNS1	16538	gi|112821679|ref|NP_032461.2	MVSEFPGPGSRVPWRPRDEALRVNVGGVRRLLSARALARFPGTRLGRLQAAASEEQARRLCDDYDAAAHEFYFDRHPGFFLGLLHFYRTGHLHVLDELCVFAFGQEADYWGLGENALATCCRARYLERRVARPRAWDEDSDAPSSVDPCPDEISDVQRELARYGAARCGRLRRRLWLTMENPGYSLPSKLFSCVSIGVVLASIAAMCIHSLPEYQAREAAAAVAAVAAGRSAEEVRDDPVLRRLEYFCIAWFSFEVSSRLLLAPSTRNFFCHPLNLIDIVSVLPFYLTLLAGAALGDQRGASGEELGDLGKVVQVFRLMRIFRVLKLARHSTGLRSLGATLKHSYREVGILLLYLAVGVSVFSGVAYTAEEENEGFHTIPACWWWGTVSMTTVGYGDVV…
M.mus_KCNG4	MmKCNG4	66733	gi|28076887|ref|NP_080010.2	MPMSSRDRDLHPGHHHFGSCSPLSQLWPGPEPKSVKGLYYSRARKVGNQDASPEANLKEILVNVGGQRYLLPWSTLDAFPLSRLSRLRLCRSHEEITQLCDDYDEDSQEFFFDRNPSAFGVIVSFLAAGKLVLLREMCALSFREELSYWGIEETNLERCCLRKLLKKLEEAAELRREEAAQRQQQRQACHSEVQASRWARSMNQLREMVEDPQSGLPGKVFACLSVLFVATTAVSLCVSTMPDFRAEEGKGECTRKCYYIFVVESICVAWFSLEFCLRFVQAPNKCQFFRGPLNVIDILAISPYYVSLAVSDESPEAGERPSSSSYLEKVGLVLRVLRALRILYVMRLARHSLGLQTLGLTVRRCAREFGLLMLFLAVAVTLFSPLVYVAENESGRVLE…
M.mus_KCNG3	MmKCNG3	225030	gi|23943842|ref|NP_705732.1	MTFGRGGAASVVLNVGGARYSLSRELLKDFPLRRVSRLHGCRSERDVLEVCDDYDRERNEYFFDRHSEAFGFILLYVRGHGKLRFAPRMCELSFYNEMIYWGLEGAHLEYCCQRRLDDRMSDTHTFHAADELGREQPRPAGPEAAPSRRWLERMRRTFEEPTSSLAAQILASVSVVFVIVSMVVLCASTLPDWRAAVADNRSLDDRSRYSASPGREPSGIIEAICIGWFTAECIVRFIVSKNKCEFVKRPLNIIDLLAITPYYISVLMTVFTGENSQLQRAGVTLRVLRMMRIFWVIKLARHFIGLQTLGLTLKRCYREMAMLLVFICVAMAIFSALSQLLEHGLDLETSNKDFASIPAACWWVIISMTTVGYGDMYPITVPGRILGGVCVVSGIVLLA…
M.mus_KCNG2	MmKCNG2	240444	gi|298566262|ref|NP_001177302.1	MARLLGHPEAPDAEPGSAGRRGRGGRGARARHVIINVGGCRVRLAWAALARCPLARLERLRACRGHDELLRVCDDYDVSRDEFFFDRSPCAFRAIVALLRAGKLRLLRGPCALAFRDELAYWGIDEARLERCCLRRLRRREEEAAEASAAQPARGPPTSPGRALGSGRLERGRQRLRDVVENPHSGLAGRLFAYVSVAFVAVTAVGLCLSTMPDVRAEEERGECSTKCRNLFVLETVCVAWFSFEFLLRSLQAESKCAFLRTPLAIIDILAILPFYVSLLAGLAAGPTGSKMLERAGLVLRLLRALRVLYVMRLARHSLGLRSLGLTVRRCAREFGLLLLFLCVAMALFAPLVHLAERELGAHRDFSSVPASYWWAVISMTTVGYGDMVPRSLPGQVVA…
M.mus_KCNG1	MmKCNG1	241794	gi|124487487|ref|NP_001074603.1	MTLLPGDNSHYDYSALSCASDTSFHPAFFPQRQAIKGVFYRRAQRLRPQDDLHQSCSLGDRRRQIIINVGGIKYSLPWTTLDEFPLTRLGQLKACTNFDDILSVCDDYDVTCNEFFFDRNPGAFGTILTFLRAGKLRLLREMCALSFQEELLYWGIAEDHLDGCCKRRYLQKIEEFAEMMEREEEEEPLDSEDQESEGPSASEGRLSRCMRRLRDMVERPHSGLPGKVFACLSVLFVTVTAVNLSVSTLPSLREEEEQGQCSQMCHNVFIVESVCVGWFSLEFLLRFIQAPSKFAFLRSPLTLIDLVAILPYYVTLLVDGAASSRRKPSTGNSYLDKVGLVLRVLRALRILYVMRLARHSLGLQTLGLTARRCTREFGLLLLFLCVAIALFAPLLYVIE…
M.mus_KCNF1	MmKCNF1	382571	gi|81894679|sp|Q7TSH7.1	MDASAEQSLPEPGSQDSVAGEDIEIVVNVGGVRQVLYGDLLSQYPETRLAELINCLAGGYDTIFSLCDDYDPGKREFYFDRDPDAFKCVIEVYYFGEVHMKKGICPICFKNEMDFWKVDLKFLDDCCKSHLSEKREELEEIARRVQLILDDLGVDAAEGRWRRCQKCVWKFLEKPESSCPARVVAVLSFLLILVSSVVMCMGTIPELQVVDSEGNRVEHPTLENVETACIGWFTLEYLLRLFSSPNKLHFALSFMNIVDVLAILPFYVSLTLTHLGARMMELTNVQQAVQALRIMRIARIFKLARHSSGLQTLTYALKRSFKELGLLLMYLAVGIFVFSALGYTMEQSHPETLFKSIPQSFWWAIITMTTVGYGDIYPKTTLGKLNAAISFLCGVIAIA…
M.mus_KCND3	MmKCND3	56543	gi|9910302|ref|NP_064315.1	MAAGVAAWLPFARAAAIGWMPVANCPMPLAPADKNKRQDELIVLNVSGRRFQTWRTTLERYPDTLLGSTEKEFFFNEDTKEYFFDRDPEVFRCVLNFYRTGKLHYPRYECISAYDDELAFYGILPEIIGDCCYEEYKDRKRENAERLMDDNDSENNQESMPSLSFRQTMWRAFENPHTSTLALVFYYVTGFFIAVSVITNVVETVPCGTVPGSKELPCGERYSVAFFCLDTACVMIFTVEYLLRLFAAPSRYRFIRSVMSIIDVVAIMPYYIGLVMTNNEDVSGAFVTLRVFRVFRIFKFSRHSQGLRILGYTLKSCASELGFLLFSLTMAIIIFATVMFYAEKGSSASKFTSIPASFWYTIVTMTTLGYGDMVPKTIAGKIFGSICSLSGVLVIALPV…
M.mus_KCND2	MmKCND2	16508	gi|9790093|ref|NP_062671.1	MAAGVAAWLPFARAAAIGWMPVASGPMPAPPRQERKRTQDALIVLNVSGTRFQTWQDTLERYPDTLLGSSERDFFYHPETQQYFFDRDPDIFRHILNFYRTGKLHYPRHECISAYDEELAFFGLIPEIIGDCCYEEYKDRRRENAERLQDDADTDNTGESALPTMTARQRVWRAFENPHTSTMALVFYYVTGFFIAVSVIANVVETVPCGSSPGHIKELPCGERYAVAFFCLDTACVMIFTVEYLLRLAAAPSRYRFVRSVMSIIDVVAILPYYIGLVMTDNEDVSGAFVTLRVFRVFRIFKFSRHSQGLRILGYTLKSCASELGFLLFSLTMAIIIFATVMFYAEKGSSASKFTSIPAAFWYTIVTMTTLGYGDMVPKTIAGKIFGSICSLSGVLVIA…
M.mus_KCND1	MmKCND1	16506	gi|6680526|ref|NP_032449.1	MAAGVATWLPFARAAAVGWLPLAQQPLPPAPEVKASRGDEVLVVNVSGRRFETWKNTLDRYPDTLLGSSEKEFFYDAESGEYFFDRDPDMFRHVLNFYRTGRLHCPRQECIQAFDEELAFYGLVPELVGDCCLEEYRDRKKENAERLAEDEEAEQAGEGPALPAGSSLRQRLWRAFENPHTSTAALVFYYVTGFFIAVSVIANVVETIPCRGTPRWPSKEQSCGDRFPTAFFCMDTACVLIFTGEYLLRLFAAPSRCRFLRSVMSLIDVVAILPYYIGLFVPKNDDVSGAFVTLRVFRVFRIFKFSRHSQGLRILGYTLKSCASELGFLLFSLTMAIIIFATVMFYAEKGTSKTNFTSIPAAFWYTIVTMTTLGYGDMVPSTIAGKIFGSICSLSGVLV…
M.mus_KCNC4	MmKCNC4	99738	gi|22122333|ref|NP_666034.1	MISSVCVSSYRGRKSGNKPPSKTCLKEEMAKGEASEKIIINVGGTRHETYRSTLRTLPGTRLAWLADPDGGGRPESDGGGAGSSGSSGGGGGGGGCEFFFDRHPGVFAYVLNYYRTGKLHCPADVCGPLFEEELTFWGIDETDVEPCCWMTYRQHRDAEEALDIFESPDGGGGGAGPGDEAGDDERELALQRLGPHEGGSGPGAGSGGCRGWQPRMWALFEDPYSSRAARVVAFASLFFILVSITTFCLETHEAFNIDRNVTEIHRVGNITSVRFRREVETEPILTYIEGVCVMWFTLEFLVRIVCCPDTLDFVKNLLNIIDFVAILPFYLEVGLSGLSSKAARDVLGFLRVVRFVRILRIFKLTRHFVGLRVLGHTLRASTNEFLLLIIFLALGVLIF…
M.mus_KCNC3	MmKCNC3	16504	gi|133778992|ref|NP_032448.2	MLSSVCVWSFRGRQGTGKQQPQPVPTPQPPESSPPPLPPPQQQQCSQPGTAASPAGAPLSCGPGGRRAEPCPGLPAVAMGRHGGGGGDSGKIVINVGGVRHETYRSTLRTLPGTRLAGLTEPEAAARFDYDPGTDEFFFDRHPGVFAYVLNYYRTGKLHCPADVCGPLFEEELGFWGIDETDVEACCWMTYRQHRDAEEALDSFEAPDSSANANANAGGAHDAGLDDEAGAGGGGLDGAGGELKRLCFQDAGGGAGGPAGGAGGAGGTWWRRWQPRVWALFEDPYSSRAARYVAFASLFFILISITTFCLETHEGFIHISNKTVTQASPIPGAPPENITNVEVETEPFLTYVEGVCVVWFTFEFLMRVTFCPDKVEFLKSSLNIIDCVAILPFYLEVGL…
M.mus_KCNC2	MmKCNC2	268345	gi|148689808|gb|EDL21755.1	MGKIESNERVILNVGGTRHETYRSTLKTLPGTRLALLASSEPQGDCLTAAGDKLQPLPPPLSPPPRPPPLSPVPSGCFEGGAGNCSSHGGXXXDHPGGGREFFFDRHPGVFAYVLNYYRTGKLHCPADVCGPLFEEELAFWGIDETDVEPCCWMTYRQHRDAEEALDIFETPDLIGGDPGDDEDLAAKRLGIEDAAGLGGPDGKSGRWRKLQPRMWALFEDPYSSRAARFIAFASLFFILVSITTFCLETHEAFNIVKNKTEPVINGTSPVLQYEIETDPALTYVEGVCVVWFTFEFLVRIVFSPNKLEFIKNLLNIIDFVAILPFYLEVGLSGLSSKAAKDVLGFLRVVRFVRILRIFKLTRHFVGLRVLGHTLRASTNEFLLLIIFLALGVLIFATM…
M.mus_KCNC1	MmKCNC1	16502	gi|163838651|ref|NP_001106210.1	MPAGMTKHGSRSTSSLPPEPMEIVRSKACSRRVRLNVGGLAHEVLWRTLDRLPRTRLGKLRDCNTHDSLLQVCDDYSLEDNEYFFDRHPGAFTSILNFYRTGRLHMMEEMCALSFSQELDYWGIDEIYLESCCQARYHQKKEQMNEELKREAETLREREGEEFDNTCCAEKRKKLWDLLEKPNSSVAAKILAIISIMFIVLSTIALSLNTLPELQSLDEFGQSTDNPQLAHVEAVCIAWFTMEYLLRFLSSPKKWKFFKGPLNAIDLLAILPYYVTIFLTESNKSVLQFQNVRRVVQIFRIMRILRILKLARHSTGLQSLGFTLRRSYNELGLLILFLAMGIMIFSSLVFFAEKDEDDTKFKSIPASFWWATITMTTVGYGDIYPKTLLGKIVGGLCCI…
M.mus_KCNB2	MmKCNB2	98741	gi|148664234|ref|NP_001091998.1	MAEKAPPGLNRKTSRSTLSLPPEPVDIIRSKTCSRRVKINVGGLNHEVLWRTLDRLPRTRLGKLRDCNTHESLLEVCDDYNLNENEYFFDRHPGAFTSILNFYRTGKLHMMEEMCALSFGQELDYWGIDEIYLESCCQARYHQKKEQMNEELRREAETMREREGEEFDNTCCPEKRKKLWDLLEKPNSSVAAKILAIVSILFIVLSTIALSLNTLPELQENDEFGQPSDNRKLAHVEAVCIAWFTMEYLLRFLSSPNKWKFFKGPLNVIDLLAILPYYVTIFLTESNKSVLQFQNVRRVVQIFRIMRILRILKLARHSTGLQSLGFTLRRSYNELGLLILFLAMGIMIFSSLVFFAEKDEDATKFTSIPASFWWATITMTTVGYGDIYPKTLLGKIVGG…
M.mus_KCNB1	MmKCNB1	16500	gi|6680522|ref|NP_032447.1	MGQGDESERIVINVGGTRHQTYRSTLRTLPGTRLAWLAEPDAHSHFDYDPRADEFFFDRHPGVFAHILNYYRTGKLHCPADVCGPLYEEELAFWGIDETDVEPCCWMTYRQHRDAEEALDSFGGAPLDNSADDADADGPGDSGDGEDELEMTKRLALSDSPDGRPGGFWRRWQPRIWALFEDPYSSRYARYVAFASLFFILVSITTFCLETHERFNPIVNKTEIENVRNGTQVRYYREAETEAFLTYIEGVCVVWFTFEFLMRVVFCPNKVEFIKNSLNIIDFVAILPFYLEVGLSGLSSKAAKDVLGFLRVVRFVRILRIFKLTRHFVGLRVLGHTLRASTNEFLLLIIFLALGVLIFATMIYYAERIGAQPNDPSASEHTHFKNIPIGFWWAVVTMT…
M.mus_KCNA10	MmKCNA10	242151	gi|124487279|ref|NP_001074609.1	MDVCSWKEMEVALVNFDNSDEIHEEPGYATDFDPTSSKGRPGSSPFSNWRVLISDNTNHETAFSKIPGEYVDPPGPEPVVLNEGNQRVIINIAGLRFETQLRTLNQFPETLLGDREKRMQFFDSMRNEYFFDRNRPSFDGILYYYQSGGKIRRPANVPIDVFADEISFYELGSEAMDQFREDEGFIKDPETLLPTNDFHRQFWLLFEYPESSSAARGVAVVSVLVVVISITIFCLETLPEFREDRELKVVRDPSINTNKTGLSQTMFTDPFFMVESTCIVWFTFELVLRFVVCPSKTDFFKNIMNIIDIISIIPYFATLITELVQETEPSAQQNMSLAILRIIRLVRVFRIFKLSRHSKGLQILGQTLKASMRELGLLIFFLFIGVILFSSAVYFAEVD…
M.mus_KCNA7	MmKCNA7	16495	gi|128485674|ref|NP_034726.2	MEPRCPPPCGCCERLVLNVAGLRFETRARTLGRFPDTLLGDPVRRSRFYDGARREYFFDRHRPSFDAVLYYYQSGGRLRRPAHVPLDVFLEEVSFYGLGAAALARLREDEGCAVPPERPLPRRAFARQLWLLFEFPESSQAARVLAVVSVLVILVSIVVFCLETLPDFRDDRDDPGLAPVAAATGPFLARLNGSSPMPGAPPRQPFNDPFFVVETLCICWFSFELLVRLVACPSKAVFFKNVMNLIDFVAILPYFVALGTELARQRGVGQPAMSLAILRVIRLVRVFRIFKLSRHSKGLQILGQTLRASMRELGLLIFFLFIGVVLFSSAVYFAEVDRVDTHFTSIPESFWWAVVTMTTVGYGDMAPVTVGGKIVGSLCAIAGVLTISLPVPVIVSNFS…
M.mus_KCNA6	MmKCNA6	16494	gi|7305201|ref|NP_038596.1	MRSEKSLTLAAPGEVRGPEGEQQDAGEFQEAEGGGGCCSSERLVINISGLRFETQLRTLSLFPDTLLGDPGRRVRFFDPLRNEYFFDRNRPSFDAILYYYQSGGRLRRPVNVPLDIFMEEIRFYQLGEEALAAFREDEGCLPEGGEDEKPLPSQPFQRQVWLLFEYPESSGPARGIAIVSVLVILISIVIFCLETLPQFRADGRGGSNEGSGTRLSPASRSHEEEDEDEDSYAFPGSIPSGGLGTGGTSSLSTLGGSFFTDPFFLVETLCIVWFTFELLVRFSACPSKAAFFRNIMNIIDLVAIFPYFITLGTELVQRHEQQSVSGGSGQNGQQAMSLAILRVIRLVRVFRIFKLSRHSKGLQILGKTLQASMRELGLLIFFLFIGVILFSSAVYFAEA…
M.mus_KCNA5	MmKCNA5	16493	gi|22122429|ref|NP_666095.1	MEISLVPMENGSAMTLRGGGEAGASCVQSPRGECGCPPTAGLNNQSKETSPRRRATHEDAGQGGRPLPPMPQELPQPRRPSAEDEEGEGDPGLGTVEEDQAPQDSGSLHHQRVLINISGLRFETQLGTLAQFPNTLLGDPVKRLRYFDPLRNEYFFDRNRPSFDGILYYYQSGGRLRRPVNVSLDVFADEIRFYQLGDEAMERFREDEGFIKEEEKPLPRNEFQRQVWLIFEYPESSGSARAIAIVSVLVILISIITFCLETLPEFRDERELLRHPPVPPQPPAPAPGANGSGSGVLSSGPTVAPLLPRTLADPFFIVETTCVIWFTFELLVRFFACPSKAEFSRNIMNIIDIVAIFPYFITLGTELAEQQPGGGGQNGQQAMSLAILRVIRLVRVFRI…
M.mus_KCNA4	MmKCNA4	16492	gi|31543026|ref|NP_067250.2	MEVAMVSAESSGCNSHMPYGYAAQARARERERLAHSRAAAAAAVAAATAAVEGTGGSGGGPHHHHQTRGAYSSHDPQGSRGSRRRRRQRTEKKKLHHRQSSFPHCSDLMPSGSEEKILRELSEEEEDEEEEEEEEEEGRFYYSEEDHGDGCSYTDLLPQDDGGGGGYSSVRYSDCCERVVINVSGLRFETQMKTLAQFPETLLGDPEKRTQYFDPLRNEYFFDRNRPSFDAILYYYQSGGRLKRPVNVPFDIFTEEVKFYQLGEEALLKFREDEGFVREEEDRALPENEFKKQIWLLFEYPESSSPARGIAIVSVLVILISIVIFCLETLPEFRDDRDLIMALSAGGHSRLLNDTSAPHLENSGHTIFNDPFFIVETVCIVWFSFEFVVRCFACPSQAL…
M.mus_KCNA3	MmKCNA3	16491	gi|158634484|ref|NP_032444.2	MTVVPGDHLLEPEAAGGGGGDPPQGGCGSGGGGGGCDRYEPLPPALPAAGEQDCCGERVVINISGLRFETQLKTLCQFPETLLGDPKRRMRYFDPLRNEYFFDRNRPSFDAILYYYQSGGRIRRPVNVPIDIFSEEIRFYQLGEEAMEKFREDEGFLREEERPLPRRDFQRQVWLLFEYPESSGPARGIAIVSVLVILISIVIFCLETLPEFRDEKDYPASPSQDVFEAANNSTSGAPSGASSFSDPFFVVETLCIIWFSFELLVRFFACPSKATFSRNIMNLIDIVAIIPYFITLGTELAERQGNGQQAMSLAILRVIRLVRVFRIFKLSRHSKGLQILGQTLKASMRELGLLIFFLFIGVILFSSAVYFAEADDPSSGFNSIPDAFWWAVVTMTTVG…
M.mus_KCNA2	MmKCNA2	16490	gi|157012015|ref|NP_032443.3	MTVATGDPVDEAAALPGHPQDTYDPEADHECCERVVINISGLRFETQLKTLAQFPETLLGDPKKRMRYFDPLRNEYFFDRNRPSFDAILYYYQSGGRLRRPVNVPLDIFSEEIRFYELGEEAMEMFREDEGYIKEEERPLPENEFQRQVWLLFEYPESSGPARIIAIVSVMVILISIVSFCLETLPIFRDENEDMHGGGVTFHTYSNSTIGYQQSTSFTDPFFIVETLCIIWFSFEFLVRFFACPSKAGFFTNIMNIIDIVAIIPYFITLGTELAEKPEDAQQGQQAMSLAILRVIRLVRVFRIFKLSRHSKGLQILGQTLKASMRELGLLIFFLFIGVILFSSAVYFAEADERDSQFPSIPDAFWWAVVSMTTVGYGDMVPTTIGGKIVGSLCAIAGV…
M.mus_KCNA1	MmKCNA1	16485	gi|119395752|ref|NP_034725.3	MTVMSGENADEASTAPGHPQDGSYPRQADHDDHECCERVVINISGLRFETQLKTLAQFPNTLLGNPKKRMRYFDPLRNEYFFDRNRPSFDAILYYYQSGGRLRRPVNVPLDMFSEEIKFYELGEEAMEKFREDEGFIKEEERPLPEKEYQRQVWLLFEYPESSGPARVIAIVSVMVILISIVIFCLETLPELKDDKDFTGTIHRIDNTTVIYTSNIFTDPFFIVETLCIIWFSFELVVRFFACPSKTDFFKNIMNFIDIVAIIPYFITLGTEIAEQEGNQKGEQATSLAILRVIRLVRVFRIFKLSRHSKGLQILGQTLKASMRELGLLIFFLFIGVILFSSAVYFAEAEEAESHFSSIPDAFWWAVVSMTTVGYGDMYPVTIGGKIVGSLCAIAGVLT…
http://genome.ucsc.edu/cgi-bin/hgGateway?hgsid=298386641&clade=mammal&org=Mouse&db=0
Nematostella vectensis Kv				Genome: JGI Nematostella vectensis v1.0
Name In Tree	JGI Name	JGI Gene ID	JGI Protein ID	Sequence Used in Phylogeny
N.vec_86018	e_gw.12.277.1	86018	86018	KRILLKVGGRVFETWEENLRKHPSTLLGSKEKELYYNPETKMYTFERDPLMFRHILNYYRAGRLHYSCDYCADEFREELSFFGISINAVDNCCWDDYRQTRKINIDKVFKLEDPLENAENGIPVKITLKERVWLIFDNPEKSFFGLLWYYVSGLMIALSIACTVAETIPPPCDESVICGAQYTLAFFVLESICVGVFTFEYLSRLLTAPKRWDFVKGYMSIIDVVSILPYYAGIIMENVFQTSVDSLGSLVLLRVLRVFRVLKFTRHSSRLRSLLFAIQRSASELGFIVFSLSLGVVLISSMLYYVEKDGTGGDMFNSIPATMWYSVVTMTTTGYGDLVPHTALGKIIGSVGCIIGVLMIALPVPIIQKKVRKLFICMPMSYQDN
N.vec_33143	gw.12.114.1	33143	33143	DVIAVNVGGRRYTFTVECLSRYSYTLLGSEGKEYFYDNVKGEYFFDRDEEKFRFIALFIVTGRLYCPRXESXCWDLFCQEMKFFRVPFGQVISNCCLDDYLERKTSDREDGIVTTLKQKQIKKTIFPNKEKERRNEPFLARVRQTLDNPNYSLYALVLHIFITVTIFVNVFANIAETCPCNHDLNCGAAFPRMFFAIDSFCVAVFTLEYFMGVISSLSPWRHIRASSNMIDLMAIVPFYLNLVVEHTTNSASGELGSLSVLRVFRIVKLARYSDKLTELVKSIKNSSKELSLIVFIYSLTVVLFSSIAYYVEKDVEDTNFSSIAAAMWYTIVTTTTLGYGDMVPLTVVGKILGGMCCLMGALVVSLPVPVTL
N.vec_1001	gw.12.1.1.	1001	1001	RIALNVGGRVFVVRTHLLDRFPNSLLGSLQIGQFYDKNKQEFFFDRDPDVFRYILNYLRSGRLHVSDEECFNSLLDELEFFHIPTEDILQDTCCQEYYGKNCEEVLCKHCEKNTEGKSLTESISSKAFYVKRNREKIWSFLTEPETSFSALIYFYIISLVTMLNALLVVAETNNCEVNRKCGEIHEDVFFTIDAFCVAVFTADYGARLATAKQRLHFARAGMNIIDVLALLPFYLTLILNYAFNIHQDYSFLTILRLFRVFRIIRLTKRSERLRAIASIATSTGLTDYVMVTLGVLMLLVFFSTIIYYVEQMSSDTQFESIPDAMWYAAVTITSLGYGDMVPSTMLGKLCGVATILTGFLGSSLLIPIV
N.vec_1485	gw.6.1.1	1485	1485	IKLNVGGYQFEILKDNLKKYPDTLLGGERKKYFYDDDRKEYFFDRDPIMFKYILDFYRTGDFHISNKSPDCIEAISDELAFFGIPKEFVSSCCCENIDFEHKMEEELDDEGLDPASFGRKEKLYEFLTNTKSSCAASMFSYFFVLVIVVNIIMINVETLECAISKSCGEYYENTFFIIDSFCVAVFTFEFGARLYSCPSRKAFIKNGTNVIDYIGILPYYIGIFEKIFESNNVQLEFLITALRIFRIFRVTKLARHSDRFMNLLKSIRDAAGELGGILFSFLALMIMFSSVIYFTEQKMSDGPPNKPSQFSSIPAAFWYTLVTMTTLGYGDIVPVTFLGKIIGSMCALIGVLLLALPVPIIEEK
N.vec_114311	e_gw.124.16.1	114311	114311	MDFAATDCQTKIADSSRIIINVGGFRHETSVSTLQNIPDTRLSWIAENSTVNEDNKREYFFDRHPTAFCQVLNFYRTGKLHCPTEMCGPMFEEELIFWGIDEKQMEPCCWGTYTQHREAEENLKAFVGPGFNDLKDEPAENHMGSYGSINELNCWKRIQPQLWETLDEPHSSKMAKIFSYTSCLFIALSIATFCATTMPAIRKNNIMGSREGLDHIEMFCSIFFSFELFMRLISCPSKLHFCRGIMNWIDFVAIIPFYVNIFYPNPIVRMFLVIRIMRLFRFIKLSYGLQIMIQTLKASSHELVLLLLMVLIPMVMFSSIVYYVEVIIEGRGAQFTSVPESFWWCLITMTTVGYGDMTPQTWPGKIIGGACAICGVLIVALPISVIGSNFNLYYAHAQA…
N.vec_208071	fgenesh1_pg.scaffold_88000036	208071	208071	MRKTEVSHGIYTSPGDRRLVINVGGRRYETFQSTLASIPDTRLAWIAGRPHETPEYDTSHNEYFFDRHSAIFEDILNYYRTGKLHCPRGVCSAVFEEELSFWGIDEEQMEPCCWPEYTRQRTAIEDLRIFNGNASDESLNSENTLNNADCVLPGRKASEDRKGLRGFYRLVQPIIWRTLEEPFSSCTAKITAIISLAFILLSVLDFVMSSVPVVPYQSTPSVIEYVCGSWFTFEFILRTAFSPSLRRQFKKPMTWVDIGALLPFYLQFFIDVGDMERIKIFIMFRLLRVFRLFRFSYRLQIMALALKGSLHELGLLLLILVISVIFFSTLVFYTDGDNKRSKFQNIPKSFWWAIITLTTVGYGDDTPVSWSGRIVGSACALWGVLMITLPISIVNSNFS…
N.vec_104830	e_gw.74.41.1	104830	104830	MSRSRSKLFDADNPGELRVTLNVGGQKHETYVSTLASVPDTRLAWIAERSMKDPRPLAQRREFFFDRNPSIFTHVLNYYRTGKLHCPRDVCGPLFEEELAFWGIDEKQIETCCWAKYDEHRDAEEKLQGFTKIKVGEDYSDEEDDDDMGEREITSSGEFYQNSRTLATRSRTSLKSLKKKIWKTLDDPYSSKLARVLGFVSLIFSVAVVAVFCLLTLDVFRDELSIQYRVLFVIEAVSVTWFTLDLVLRFLSCPIKCDFLKCLHNWVDLIAIIPFYLVLIFPHNRTIRNFNVFYVLRLTRTFRPLKFSYVMQVFTQTLKASSRELYFLIFILGILVITYGSVAYFAERDEEDTLFTSIPASFWWAVVTMTTVGYGDMRPRTLAGKLVGSVCAISGVLMI…
N.vec_21646	gw.55.17.1	21646	21646	MDEINKVMSHEETIQEEESENDEDDEEGERSAHIRDDSGNSSDREGDHALPPLQNNEVSSPPPQMAKYKDRVSINVGGVRHETYKSTLKNIPDTRLSWIAEASAGAADFDPSTGEYFFDRHPGVFANVLNYYRTGKLHCPLDVCGPLFEDELGFWGIDDQQVESCCWLTYRQHRDAQETLAAFEGVEFENEYEDDEEPDLGRYGFNFAAESEPDKTWWERYQPRIWTLMEEPHSSTLAKVIAYTTLTLILVSVGIFCLESMEKFSEKYLKDLLVILEGICVVWFTLELMVRFVFCPAKCEFFKKIMNWIDFLAIVPFYVSLGFNNNNNDIDALMIIRLIRIFRIFKLSRHSSGLQILGHTLRASFRELLLLIFFLLIGVVLFASLIFYCEKKIPGTKFV…
N.vec_228740	fgenesh1_pm.scaffold_32000029	228740	228740	MPQVVDTTQKRITLNVGGQKHETYLSTIRNYPDTRLYWVVENVTKAIDYHSEKIELFFDRHPKIFDQVLNYYRTGKLHCPNDVCGPLFEEELAYWGIDEKEMEPCCWTTYTQHREAEHNLKSFNVTDFSTDIDSDRQEETETTSKAKGLHPFWVKYQPRIWAILEEPRSSRTAKAFWILSVLLIVLSVATACAITLPQFATEGGSVSSESSAYVAFTVIEYICGVWFTIELGLRLLFCPNKRTFFKSYSFWVDVLSVIPFYVRLIFPHEHDLADALQVIRLLRLFRFFRLLYGLQVIMHTLKASSYELFLLLLILLIPVVLFSSIIYYVEKNIDGKTTKFRSIPESFWWSLITMTTVGYGDMTPRTWEGKIIGGACAIFGVLMVALPISVIGSNFSLYY…
N.vec_36427	gw.18.136.1	36427	36427	KTSSSSKIVLNVGGFKHETYISTLRNIPDSRLCNLGERHQSMNKASEYDANKNEYFFDRHPGVFAHILNYYRTGKLHCPNDVCGPVFEEELQYWGIDEEQVETCCWELYKQHREKQEKLKCFKLPGFDDTEESPLLTSQDSGLFEAEDVISWWSRVQPKIWKSLEEPHSSQLAKVXXWWSRVQPKIWKSLEEPHSSQLAKVGAVVHVFTVXXIIGIISFVMFSIYIIKFSLSTLKFFEDRSSHAFMALSIIHMVCLAWFTMDFALRVVFSPNKRAFLKSVPTWTDFMSLFPLYVFLFFPDSPSLQYLEMLVMLKAVRIFQLFKLSYVFQVLTNTLTASLRELAMLLIVMAFQTAVFSSILYFIERRQPDTDFHSVPSSMWWAIITMTTVGYGDVSPKTW…
N.vec_84119	e_gw.9.267.1	84119	84119	DHRDRVVINCGGKRFEPYLSTLKNITDLPLSKITENKIKLDYDEESGEYFFDRHPAVFAQVLNYLQTGKLHCPRNVCGPLFEQELAYWGIDEQQMESCCWSNYTKHRDAQESLKALDFRPRYDEDEERRKVHYDDPNLSWWQRHQPIVWEILDEPYSSSTAKDYTPFLVSIFTICIWTVEMFKGDSKTVTRNVTRNATHGNTTTKSYYMPVSDVPRYVLMIIDSVCTGWFTLEFLLRLVFCPSKLKFILTLQNWIDLIVIIPLYLMLAMEKSFVLDVLNTMRIVRIFRFFKLLYDLQILTKTVKASRQHLMILLIILMIPVIVFSSLVLYSEKRWGSDKSKAQFYNVPNSVWWGLITMTTIGYGDMVPTSFMGKVIGGIASICGVIILSTSASVIGSTF…
N.vec_40487	gw.9.216.1	40487	40487	RGSGKDRVILNVGGYRHETYLSTLRVVPDSRLAWIGENASKQADYDPETNEIFFDRHPGVFANVLNYYRTGKLHCPGDVCGPLFEEELAFWGIEELQMEPCCWSNYTQHRDAQATLKAFEGLQKDTEDSEYEAGERLARRQKTKMQQFWALLEQPYSSKYAQILAMVSLVIIILSVTTFCIESMPFADAFKKEFQILEILYCVWFTFEFVARAIACPSKVEFIKNFMTWVDVLSIIPLYISFAKGDQTLDFLFVLRLVRIFRLFRFFRTMSGMQVIGHTLRASARELFLLVLILLIPMVIFSTLVFYAEKSVSKFLNQRINSKGEFPSIPDAFWWAIITMTTVGYGDVTPKTPHGRFIGTLCACIGVLIVALPVSVIGSNFTLFYSHAQAQLKLPKKKHK
N.vec_84381	e_gw.9.180.1	84381	84381	DQDQDKIIINVGGKRHESYLSTLRNIPDTRLAWLAESIMNKQSEQPRKEIFFDRHPDLFAIILNYYRTGKLHAPRDCCGPLFEDELVFWGIEEMEMEACCWPNYAQHRDAEKNLKDFVGPEFEDEEDGEFDTSKEMENYYGTSQNMSLWQRIQPRVWAILDDAFSSRKAKVXXQHAELSAVRSARHAALGDVRSVGHIFAMFSLLMIILSILLMCASSLQEVKKSTTMKNATRYMEYIFCTWFTLELFIRILFCPEKLRFFKQVMTWIDIISLLPYYYKFIMEATNQGNVASQLDFLRSVRLIRLFRAFRFFRFTSGLQIIVQSLKASFRELLLLVIILLIPVVLFSSVIYDLEKDVKGNSVNFTSIPQSFWWAIITMTTVGYGDMSPKTLSGQIIGSL…
N.vec_84068	e_gw.9.57.1	84068	84068	MDAKPCIVENPFDSDLTERITINVGGFRHNTFMSTLKNIPDTRLSWLAENHTNCVEYDQVLGEYFFDRHPRIFAEVLNYYRTGKLHCPGDVCSTLFQEELSYWGINDRDMEQCCWAHYKRQINTEETLKSFHLDSARKMDGKEKSGKRKSLTTIFAKEESFKRGFLKRWNRFRPKVWAFLDDPHSSKASWVFIMISCLMILVSVTQFCLGTVPSLREDSFTMKVLYWLDFSTSIWFTVEFVLRLVFCPSTKEFAKNPMNWVDLTAILPFYFRLFKLQDQISWLVVMRTLRIFRIFSLSLSFQILFRSLISSKNELFLVFVSVMVPIILFSSMIYFAEKDANDKNFQSIPESFWWAIITVTTVGYGDVCPVTKLGKVIGAVCAICGVVIVALPVSVIGSN…
N.vec_109242	e_gw.94.10.1	109242	109242	MNRQPSACTTHGDMEETHSVLEEQTNAGDRVVINVGGQKHETYIGTLKNIPDTRLYWITENGTQLPEFDPNTSEFFFDRHPGVFAQVLNFYRTGKLHCPNDVCGPLFEDELAFWGIDELQVEPCCWLNYKQHREAQANLDPFDHHDSDNESVGDMDMSVYGLVADSIRQRNRTWWKKYQPRIWTMFEEPYSSIPAQVLAFITMFLIISSVCLFCLETVPKFDNPKTSEGFVLYILEAVCVAWFTLEFLFRLIFCPDKLSFFKKPMNWIDLGAILPFYLTLIVRESNFKTIVVLRVVRLIRVFRIFKLSRHSYGLQILGHTLRSSCSELFLLVFFLTIGVVIFSSVIFYAEKDTKGTHFTTIPHTFWWAVVTMTTLGYGDMVPITWQGQIVGSLCAVCGV…
N.vec_85267	e_gw.11.337.1	85267	85267	MPKDSDAVLDLNGNAQLNISGVRFELLWSSIKEFPFTRLGKVYFWYEHGDNWQELCDGVKMGEKTAEVFFQRDPEIFKTIMCYYRNGKFHFPRTICIEHFQRELKYWGISIKNMGDCCYNHFHQENEAVENLMKIKEAFKKDLNMKKEQDEVDLLLEVESRSKLARLKRKMWDLFENPHSSFMAKIVYLLSSFFVMLSTVALCLNTIDSLRIKLDNGETADNAVLAGIEAGCIAWFTVEYLIRLLSAPRIVPFLKSIMNTIDLLAILPYYFELLSLAFDNQLDYRFVEMRRILQILRILRIVRIFKMARHSVGLQTLAYTFKQSTAELGLLGTLLIMGMTLFSSLVYFAEEAEPNSMFKSIPEAFWWSIITMTTVGYGDVYPVTPLGKLVGSLCCISGI…
N.vec_137731	e_gw.410.11.1	137731	137731	MTSEDVETIHYWTPMAQAGYFGMAPLATSRSSLLVRPSTRDNDRRVVLNISGRKFETWETTLEKYPETLLGGKGKDSFYDKEKQEYFFDRDPVFFRHVLNYYRKGKLHFSLEECGKFYKEELKFFKISPDNVDLCCFEEFEESVSLNFRKPRPPGESRCDCSVQKVRKSLRQRVWDLFENPYNSSLGKITYAVTGIAIIVSILTTITETIPCSTTRTCGELHASAFFIVDGVCVGIFTLEYLVRLLSAPERWPFVKNFQSIIDVASVMPFYLDILFEQISGGSSGAEGLTILRVFRVFRVVKMSRHSKRLQSLGASIKNSSSELGFILFSFSLGVVIFATVIYYCEKDELNTSFLSIPDGMWYAIVTMTTTGYGDMTPETAIGQLMGSFCCIVGTLVIA…
N.vec_218758	fgenesh1_pg.scaffold_364000010	218758	218758	MARRKTALQEREKAKEKARNRNNFTTINVSGRRFLVDIEIFSRFPDTLLGSTMKQHFYDPSKKEYFFDRDPEVFKYIITFYKTGKLHYPEEECACCFETECAYFGILADIMSDCCHEPYGEQKEDFDDYLKRNKPALGLTDPDSLKGAARFRCKMWQLFEEPSGNIFGLMLHYISAVFIAVSVVTSVVETVPCGITTCGKKYEYLFFVLEAICVCLFSTEYACRLYSAPERWLFMKKFLSIIDLVAILPFYAGLIVPEASSGPFTVLRVFRIFRIVKMSRHSTKVRAAGSSLKDSFSELSFVFVVLAALIILFSSVIYYSESVDPNSNFTSIPATFWYTIVTMTTLGYGDLVPESLVGRLTGALCSLSGILVVALPAPVLEKNMKKARKGENDDRIPLT…
N.vec_135889	e_gw.364.23.1	135889	135889	MAADVVAWLPFARAAAIGWVPLATSPMPPPPESSKTDERVTINVSGRRFETWRNTLARFPETLLGSDEKDYFYDAETKEYFFDRDPDLFRHLLNYYRNGKLHYPRGECVSSFEDELEFFGISEDVVHDCCWEDFRERKKECMERIFEPDKLDDASQNGDEVTDHSIREKLWTAFQNPQSSKVASVFYYITGLFIAISVISTVVETLPCKGKTSCGEVHKTVFFSLEAACVVVFTVEYVARLYSAPDRVKFARDLLSIIDVVAILPFYVGLIVPNNSISGAFVTLRVFRIFRIFKFSRHSRGLRILGYTLKSCASELGFLLFSLSMAVIIFATVMYYVEKGEVDTKFISIPASFWYTIVTMTTLGYGDMVPTTVPGKIVGSLCSLSGVLVIALPVPVIVS…
N.vec_51734	gw.71.139.1	51734	51734	RIQLNVGGYRFEILKDNLKKYPDTLLGGERKKYFFDKERKEYFFDRDPIMFKYILDFYRTGDFHISATFPDCVDAISDELAFFGIPKEFVSSCCCENIDFEHRMAEEKDEEGVDHALFGRKEKLYEFLTDANSXVAASLFSYFFVLVIVVNIIMINVETLECAISKSCGEYYENTFFIIDSFCVAVFTFEFGARLYSCPSRKDFLKNGTNIVDFIGILPYYIGIFDKIFKSNNVSLEFVITALRIFRIFRVTKLARHSDRFMNLLKSIKDAAGELGGILFSFLALMIMFSTMIYFAEHKLSDNSSQFSSIPAAFWYTLVTMTTLGYGDITPVTFVGKIIGSMCALIGVLLLALPVPII
N.vec_90372	e_gw.23.294.1	90372	90372	MTLQSVRNTRKNDKRVTLNVSGRRFCTWESTLKKYPNTLLGSDALNLYFDKEKREYFLDRDPHIFRYILNYYKVGKLHLSYEDCFDSFHQELLFFGISLDQVNDCCWEDCSNYVDRIRECNCEAPRTKANNGKIYKTKRVIWNILENTNTRLGKIVQTLIAILIYVSVAASIVETLQCSLGKTCEETHPTIFFALDAFCMITFTLEYILRLFAAENMREFLTNKLNILDVLAVAPFYILLCVREIELSQQMLENANSLVILRILRMFRIFKLSRHSRKMRKMGHALKSAFSDLGFLIFAFLLANVLFASVLYFIERDTSPQQFTSIPDSMWYTIITMMTVGYGDAVPVTVLGKVVGSVCALLGIIMLALPIPILQEGAAEEQRQAQRNSHSRRRREEEN…
N.vec_90231	e_gw.23.239.1	90231	90231	RRSAGDKRVTFNVSGRRFETWESTLKRFPNTVLGSKMIQRFYDTNTKEYFIDRDPYLFRFVLNYYRNGRLHCSQEDCPAAFEEELNFYGLSLFDVKDCCWEVANPKEKHILVEEDEDFIFPGELLKCKENTEVYCEPKYTLKQKIWRLIGPSKTTKGGVLFHIFYGFFIFINVLIVTLETLKCGHKQTCGEKYSKTFFTVDSVCVAVFTAELSVRFYVCPKKKKFFKGVMNVIDILAVIPYYISLIVESFGGDTSFLQILKVLRVLRILKLTRNSRRLRCLLLTLRRCAVDIVFLYCICFLAIILFGTMLFYLQEASEPKQFGSIPESFWYICVTLMTVGYGDVVPRSIAGKLIGSVCCVSGVVLLALPIPIL
N.vec_90184	e_gw.23.5.1	90184	90184	NSKLKDDRRITINVSGKKFVTWEKTLRKHPSTLLGSDRLMQFFDETKREFFLDRDPHMFRYILNFYRCGKLHTSSEDCYSAFKEELGFYGIPPENIESCCWEDNTKISIRKPHRKNPCRGNIPSYRGKIWLLMEDPNSSFLGAFIQCIIGVIICISILFSILETIRNARGRTLQQSSPTLFTSIDSICIGFFTLEYLLRLFAAPNRLQFITNKLSIIDLLTIVPFYVDVIVTNFTSTDVFLGDENPLTLLRILRVVRMLKLSRHTRHMRVVGRMFRRAVVDLGFLFFGFFLTNLLFSTVIYYCERGQAEGKFTSIPDTMWYTIVTMMTLGYGDMVPVTVIGKMVGSLCCLMGIMMLTLPTTMM
N.vec_85827	e_gw.12.300.1	85827	85827	VINVSGRRFKLHEYFTSIYPETLLGSNKRKGFYDSSRDEFFFDHDPDVFRHIWNFYYTGKLHYPRDECVELFIDELKFFGIPDEYICTCCWEDEYDPAKEKLERIREENRKRQEEEEKKNRRIPHDATLREKIWLTTKDPMISLPAKLFYLVSVLAIVLSTFANVAETVTCTEGARSCHEDYKKIFFYIDSACVIFFTLEYALKVSTAPKRWVFVRKFMSIIDLLAILPYYGDLVLRYVIGFKSNLGIEFLEILRILRIVRIFKLLRHSRRLQDLTQTVRGSTTELGLILFIYFVLVIVFSSVMYYAEMQDNPKFVSIPEAMWYAVITTTTTGYGDIVPETALGKVIGSACCILGVLVVALPVPILQIKVSNTS
N.vec_NvShakR11	gw.186.51.1	12734	12734	MISPCENLSPPKTLPKEQWAKREKNSEGFKPGVMQEKRTLFKRDFGRANCEVRQRIRINVSGEMFETFEDTLARYPTTLLGSQNKRRRYFDPRRCEYYFERDRTVFNAILFYYQSPGILSKPSTVSYDIFVREMKFFELERCPRNGDRKKEKGCSSSRRTRNLRSRIWQSLESPISPIEKLINALSGLMILFSLAVFCWETLPNVRESQRAKYYVQTNETIATDQRVMETRFWFIVETVFSGWFTLEYLMRLATAPNTLHFVLSFTAIIDFIAILPFYISLIFRPGKLSDIVSFPLLRLVRLVRILKLKRHSTSIKLLFETIYDSREELQLFLVCILFITVLMSSALYYAEWGSGQSQFSSIPDVFWYAVVTLSSVGYGDYVPTTALGKLIGATFCVTG…
N.vec_NvShakR7	fgenesh1_pg.scaffold_166000010	212939	212939	MAHPEAYESVSFCNLDLNDRIVINISGERYETLESTLMRYPNTLLGSPIKRSQYFDQRQCEYFFNRNRQAFDAILFYYQSCGRLIKPELLPENIFVEEVRFFEIPSDLITAREELEEKLMGKNAVLPKNDHQKKIWLAFSVPESSFLARVIALWSVMVILISVIIPCVESSLLEFNETSIGNSNVLATNVYVIIEMACYIWFTIELIFRLASAPEKIKFCKQPLNVVDILTVLPYYIVLAVEKSRTGSLSVMRAARMLRVLRIFKLSRYSSGMRVLLYTFLMSLNELWMFMLFAGMSVLLSSAAAYYAETAHGRQTFESIPGAFWWSISTVTTVGYGDQYPLTASGKIVGSILSVFGVLVVALPVFLFVSNFKKVLSTKCTVVEDDSRRDQESIRRHKL…
N.vec_NvShakR6	fgenesh1_pg.scaffold_166000014	212943	212943	MDDRVRINVSGTTFETRLSTLTRFPRTLLGSHSKRQKHYNDTLQEFYFNRHRLAFESILFYYQSNGRLILPDEVPFRVFTEEVEFFELGEDALNSISQGMLPNTIRKEPDRVVMRKIWNLFEHPDTSMLARAIALFSVFMIIASVLVSSVETLPQWGIRDCGKSCRNQTSGDLLKDCNSTFEKYEKCSKTKEIFMFLETICYSWFLFEYVIRFATAPDRSKFVISPLNLVDLLAICPFFILLLIRSERVVSLAVLRIIRVLRVFRVLKLSRYSGGLRVLCYTLRSSLKELEMAMLFVCMIVVLSSSAVYYTDLGHPKSQFSSIPDAFWWCATTVTTVGYGDQIPVTASGRFVGCICAVLGVLAFSLPVMAFATNFNAYLKCEPVRKLDPARERTESINR…
N.vec_NvShakR8	e_gw.7.367.1	83086	83086	MKSALRATVYQGSQLKNRAVKRYNSPPISLYQGPPPSVLYSNCSRVKINVSGMMYETFESTLARFPHTLLGCPVKRGKYFDSKRDEYFFNRNRNAFDAILFFYQSDGLLVRPDTVPLKEFCNEMEFFEMGEDIVKSYMRDQGIILEDADQKDLPSNPTMRTVWLWLEYPNSSDSAKLVACWSIMFILISIFVICAETIPPENPEELISEATFTLYSCLELACVAWFTMELIMRVISCPNKLKFAMDFSNYIDLAAILPYFVENAIQSAADYVELMNAFRLLRVFRIFKLARHMEELKILGRTIIATWRELMMILFFILISMVMFSGCTYYAEFDAQPDGVFSSIPDTAWFVIVTLTNVGYGDAVPVTPIGKLLGTMCALVGVLAIALPSPVIATRFKQF…
N.vec_NvShak1	gw.177.28.1	21645	21645	MLTTATTSASGGPHDLRGTSSIRYKQIIESMDGIGQTASVDTMDEPIVINVSGKRFETYEETLARFPDTLLGCPARRAKFLNNKKGEYFFDRHRSAFDAILYYYQAGGSLIRPEHVPPHVFINEVIFYDLPEEALQSVQLDAGIADEPEEKVLPKNQYLRYVWETLEYPEYSKLAKFLAIFSVVVIVLSLIIFCVETLPEFMPQEVTKPKNATADWKPPKDPYEETWFQLNTFVIVWFTAEYILRLICSPEKLKFLLAALNIIDLLSILPYYVQLALDSGSSSISVLRVVRVVRVFRVFKLSRHSRGLQILGNTLRASMNELMMLMFFLFIGVMIFASCVYYAEGGIDSPFRSIPHSFWWAVVTMTTVGYGDISPESFWGKIVGALCAISGVLTIALPV…
N.vec_NvShakR5	gw.163.22.1	13535	13535	MMERDQLEQEKISDRITLNVSGAVFEVRVSILQRFPQTLLGCRYKRVQYYDSARNQYFFDRHRQAFEAILFFYQSGGRLMCPDNVPDTVFADEILFFQLPTMDDRFSSKTKKFEKFMMSNQTPSRFNFQWQRRLWEFLEIPESTKMAQGLALFSQFMVYLSVTATCLETVKSLRYYDFSPQNDKTGGMSFLKSNPLVQNSWFLFDIGCFGWFTFECAVRFLSFPSKAEYFANLANCVDFLTVVVFYVFFNSQNNSANCCLCLRFLRFLTTIRIFKLIRYSNKMKIFLLTLASGVRELGMLMMFSCIMLLLSSTAVFYAEAELKNTQFSSIPDAFWWAIITITTIGYGDKVPISAAGKFIGCLCAVLGALVIALPLFRFAAHFRTKLERLSDNSNLGFTS…
N.vec_NvShak4	estExt_GenewiseH_1.C_1530020	189854	189854	MDAISGIPSLTAGIDKGQGTGYTDNLNNSHVRPRGQPTLVNKPVHLHSTQPPVGEATDRILINVSGLKFETHVQTLESNP DTLLGNAVKRAKYYDSVRNEYFFDRNRPAFDAILFYYQSGGKLLRPANVPMDVFADEIRFYELGDDVLHKVEQEEGYIEE EKPILPENKLQRQIWQLFEFPDTSMPARFVAIFSVFVITLSIVTFCIETLPQFQKKEEDLYVSVNGTLVPVDNRFDQPWF SMETACIIWFTFEYIMRLISSPQKLIFIRSFLNMIDIVAILPYYITLPMQDTKASSLGVLRVIRLVRVFRIFKLSRHSRG LQILGHTLRASLRELGLLIFFLLIGVILFSSAVYYAEGGEKGTHFKSIPDAFWWAVVTMTTVGYGDMRPITVWGK…
N.vec_NvShak5	fgenesh1_pg.scaffold_105000028	209382	209382	MGANLGGHTGRQQITLQPRSKAVDKKPYSHKKPNSKSVGFYNEDELADTKEGVNPNTKSNDPGWSDSSSKGFPDANSNKI RAHKRRRVTLNVSGFRYQTYVETLDKFPTTLLGDPAKRREYFDPDLNEYFFDRNKQVFEIILYFYQSNGRLVCPPDLAPE ILLEEVEFFDLGETAINAVKELLTDEEPDETPRDMPTNKIQTQFWNLFEYADSSKAARVIALFSVSIIVASIAVLCVETL PNFAILPIHDPNNTEEVRRVNKHNEGAILARRWFGYLEAAFIAWFTLEYLVRFLSSPKKCPFVRSFLNVIDILAIVPFYI DLILNSVQSNDGTLSLAFLRILRLVRVFRIFKLSRHSSGLQILGLTLRKSLRELGLLIFFLFIGVVIFSSMAYYA…
N.vec_NvShakR9	fgenesh1_pg.scaffold_158000024	212573	212573	MLKSIGLAPSARFRKPQFYSKNDLPYTREIAAYRRPRVTINVSGMRYETHEETLSNYPETLLGSPERRRTHYDETTDEYY FERDKQLFDAILFYYQSRGILAKPEGVEEEVFMREVQFWGLQEKPEEAKEGNEVVLPECPFKRRFWLWFEYPRSSRIAKG LALWSVFIITLSTVSFCVETLPQFQHDKIEKIRHATSHAHNKTILQRVNVTKGNTTVEVLVNKTIRGESTTWSTEMVDHY FTDYWFVIEAYCVAWFTVEFVVRMWASPCTWLFVKSWFGVLDVAAIVPFYITLALKESTYGVRSFAVIRALRLFRVIRIF KLSRYSDALKLLVKTLYSSSEQLRSLLFCFLVAIILFSSIIYYVDDKDNIPSIPHAFWWSVITMTSVGYGDVVPS…
N.vec_NvShakR14	estExt_fgenesh1_pg.C_1580028	245407	245407	MAIHATAGLAPFQTTDFSRRSSWTPRPGTPGESNCIHPSTPLLYDSPRRLSTAHAQCYHRASIPSVATLDISQGQGQGSLYDALFSSASEEDRIIIIVRGTKFETFRTTLDQFPETLLGSPGGRGRFYDPTANALVFDRDPASFDAILFFYQSKGRVLARPGSVDEDTFSDEIKFYGLGDDNMEDIAETVSHPELFQGHFAALRRLLWSMLENPGDSRTGKFLARFSMLIIILSVIAFCLDTVPDFEFIDNKYDKDDTKDILERPQTPLWFAIDTAFVIFFTVEYLLRLFASPDRFKFIRSFLAVVDFIAISPYYISLLLEEGTSNVKSFNVVRAIRLFRVVRLFKLYRYSNGLKLLGRALLQSKEKMGTLILCVLMAVVLFSSALFYIEGFGIAGSPF…
N.vec_NvShak6	estExt_gwp.C_1390088	170077	170077	MAEKEHPNNANKRSNNRKNNSLGKRITINISGLRYETFDKTLERFPESLLGCKSRRDDFYDSVNDEYFFDRNRLCFESIL AYYQTCGVLIRPPNIPRKVFVSDIKYFDLGEQALRQAGDDLEITDREIRPMPKNKFQRTVWSLFEHPDTSNGARAIAIFS VAVIVLSIVLFCVETLPQFQRRPKEVLRNNITETIMIDNPKKSVFFAIESFCIAWFTLEYFIRFLCSPDKCKFVVSVLNL IDLVAILPFFITLPMTEPTSVSSLAILRCVRLVRVFRIFKLSRYSRGLQILGHTLKASLRELGLLFFFLCVGVILFSSAV YYAEYNYNRDTEFLSIPHSFWWSIITMTTVGYGDMAPKTLGGKLVGCFCAISGVLAIALPVPVIVSNFAYYYSRE…
N.vec_NvShak3	fgenesh1_pg.scaffold_177000034	213502	213502	MRMENCEVNNHVCERNSGVFEEEEDEREITPFMQKTENHHKKKKEKGKRIIINVSGLRFETYEATLAQFPNTLLGSESKREEYFDSDADEYFFDRNRSTFEAILFFYQSNGKLVRPSGVPFLLFKDEVIFFKLGKDNLKRLEEEEGYIEETTRVLPRHHLQRRIWELFEYPDSSMGARVLAVWSVSVILISIVVFCIETLPTFRCKTSPDGNGCPKLLPGTNSTADHPEPVEKSSAWLALEILCIAWFTLEYVVRLLSSPQKLLFVRSFLNVIDLMAILPYYITLPMKDLRITSLAVLRVIRLVRVFRIFKLSRHSRGLQVLGHTLRASSRELAMLIFFLLISVVLFSSAVYYAEEEEAASKFSSIPDAFWWAVVTMTTVGYGDMYPVTPWGKLVGSIC…
N.vec_NvShakR12	fgenesh1_pg.scaffold_158000027	212576	212576	MESLVWLRKAVFTTVMGTVDYCCDPRRIVLNIRGERFETFERTLEQFPETLLGSENRRMPYFRPDLREYYFDRDKVSFDAILFYYQSNGILARPESVSEAVFEKELEFYDIHIEKEESPDKKSHNIEDLPKMKWQRKMWLFFDKPNSSRYATWFANMSMLVIIFSIVTFCVETLDVDAYARFDKSTHSQNSTANALGSKSSKPLLWFVIDTCIITWFTSEYIARLISAPHKLKFVFSTLALIDLIAIIPYFISLGLDADQTHAITFTVLRIFRLLRVIRLLKLTRYVAALRILGYTIQSCQDQLTALMFLLLISIILFSSLMYYLENEENPTEFYSIPAAFWWCIITMTTVGYGDTCPRTPFGRLVGACCAVFGVIVMVCLPTPVFILHFNNIYCRFLG…
N.vec_NvShak2	fgenesh1_pg.scaffold_73000098	206803	206803	MAVPAIAAGARRPSRIAREWMAAAIQATDKGEERIVVINVGGKRFETYEHTLNKYPNTLLGSQERRQSYYDPIKKEFFFERHRSSFTAILYYYQSGGILEKPLNVPEHIFLEEIEFFQLTDVMQMQNEEEEKEIEQLKEEEGKIELPHNKVMKLIWVTFEDPNSSYFAKGLAIFALFVILLSIAVFCVETLPSLDDSMPTTSISPNGSTITHPAKNFNTNIFFILNAVCTAWFTFEYVLRFLVSPNKIEFLKSTLNILDLLSILPFYITVILARTGDFGVLRVMRVIRVARVFKLTRHSRGLYILGKTLHASMNELLMLFLFLLMGVILFASAAYYAEFQENPKMFRSIPHGFWWAVVTMTTVGYGDLYPITFAGKIVGTMCALSGVLAIALPVPVIVS…
N.vec_NvShakR3	fgenesh1_pg.scaffold_11000065	198653	198653	MLHQLYSEGSCSRYSPTQRQKKRPSSSTLSELKLPHPRPSINHRSCSFAESTRKEKKVRVNVSGKKYELSLLELSKYPDSLLSNPLLSGKYYDNKTKEYFFDRSRVVFDCIYNFYHSKGEISLPKDYPEQLLADELHFFGLFTHLKEKDKENLVLPTLLEKEIPSPKNMLQRKIWQMLENPESSLHATIICITTLLVILLSIAVLCVDTLLIPPVPPGEEKAGQTNSTINWTAGVTPEQEHLNDILFTIETCCVAYFTTELVLRFLVSPTKLLFFRSVLNLIDVLAVAPYYAMLIIEVGLSSTGAAALRIFRLSRVFRVLKVSRYVSGMEVLTKTMRAAIYDVWMVVFLTMIGTTLFASCVYYFEQFGDPDTDFESIPMSIWWAIITISTVGYGDLAPR…
N.vec_NvShakR4	gw.591.5.1	1146	1146	MCSLEASAQSSSISLIPALFDDRIVINVSGMIFETRGETLARFPNSLLGNPCKRNSFYVPELNEYFFNRNRAAFEAILYYYQSAGRLRRPAEVPMRVFKQEIEFFELGDEIIHAMLIKEGYIEMEAEPKMPENLLQRQIWELFEHPDSSSFATGLVVFSIFMIVSAVVTSIAESSVRGEFLEDLPDASNQTTKSPRNLENPWFVLEVVFNSWFTLEYLIRFFTAPSKYGFLLGLLNIVDLVAILPFYVTLLLDSSQSNSVTVLRVLRVVRVFRMFKLSRYSRSLQVIGYCVLESIRELGLLVLCLFLTVVVSSSLLYYAEFGEKTTFFTSVPETFWFSLQTITTIGYGDMIPLTPLGKLLSAACAIFGAITLALPVLTFVSNFNKLYYKNIEDDFNLRK…
N.vec_NvShakR13	gw.294.12.1	1122	1122	MSVSASFASQSGFDLANYTAITDFTGSISPWRNQQRYCKDIYRGPSKMASCTKHRKHGTTRVNSRRHPSQRITINVSGER FETTEKTLANFPDTLLGSARRRKYYFDPEKQVYRFERNKDAFHLILFYYQSNGLLAEPPEDFIPEAVFEDEVRFFELGVM AEDQLTMSLGRPEPRLAGSGRKWLDNMRDVLNKPHSSIQGRILTALITALLIIYVSVKCIKTIPDYRGIHLDGFPCENGS LPCDLSVARRSARLDLVWFSLEVFCVSCFTMEYIARFYSAPKRGRYAFGGLGIIDFLTFSPHLLLIAIDQSTLTRPAVFP LRNLLKFLPFLSVLKVTRYSGGVQLFWRTLHTCNKELILLLFCVTISVVFFGSIIFYFEDGNGGFISIPATFWYA…
N.vec_NvShakR1	gw.69.9.1	12053	12053	MEAVLVSGAQAIQNDNYGLADGCYDGAWKQRTSSERRFSTFSPTRLKEENRENHSVELGIRSACPINIYKPEPEIITLPKKKEKRVKINVSGMVYETLESTLDRFPTSLLGCREKRSVYFDSMKKEYFFDRNRVAFDSILYFYQSNGKLLRPVDLDMKTFVNEVYFFELEDLVSHQFIEAYGSDTSLVSKMPDNAIQRKIWEVLELPHSSFTAQVVAVWSVGVILLSIVVFCIETLPGLRETRTEKSSALYSIEILCVAWFTLELLLRFLTCPNKPHFIISFLNIIDVLAILPYYIMLGLGDTKDTSTLAFLRILRLVRVFRIFKLSRHYRGLKVLGLTLKASLRELLLLTFFLLMGVIVFSSGVYYAESTHFSSIPEAFWFSVVTMTTVGYGDKAPLS…
N.vec_NvShakR10	e_gw.367.37.1	136007	136007	MQAAGFATAAATRDRSESRFSRGEEVEKYIRPTSRLGCARIKINVSGMVFETYEETLAQYPQTLLGCPQKRVRYLDPNSGEYCFDRDKSLFNSILFFYQSHGILACPGDVSKELFLKEVKFFQLHQAVEKLKKDLEPIVEPPQPILLPDHAIKRKLWLLFEFPHSSRCASFLANFSVFVIVVSTVTFCMETIESIGYNFTNICDSVTNNTNSALNKSFIEVKNATQSNCIIKGEQVEFWSTIEAVYVTWFTLEYLIRVICAPVRCKFMKSAMGLVDFLAIIPFYITLLAQNNIIAGFPVLRIVRLFRVIRVLKLSRYSRGLKLLAKTLVLSGGDLPSILAVLIINIILFSSIVYYVENGIKDSDFKSIPDAFWWSVVTMTTVGYGDQVPKGPLGRLVGA…
N.vec_NvShakR2	e_gw.308.12.1	132320	132320	MLQGYLGSTEAVNDPRFYIHHRKEESEEAERAIRKSHDSLERKLLKTPKAIKREFQERLRLNISGKVYELSRKQLAKYPNSLLSSPAKRLSYWDSKRKEYFFDRNRTVAECIYQFYQNGGNIYRPENFPEQILVDDLEFFGLYEYIDELDREMLVIPRIKKKAILPTNSMQLWIWNLFERPESGVCARVFNLFVLAMILFSTTLLCMDSIEFRSSAAYANRTVTHQVFRKHDFNNWLHIAEACTIGFFTFEVLTRFIVSPEKLRFFTKFLNLVDLIAIVPFYVTLLLEENRMATPLSILRVLRLIRIFRVLKISRYNSRLIILGKAMHAGRGDLMMLLLLIFVSCLLFASLGYYMEQFFTPGTDFYSIPDAMWWSFITMSDIGYGDMVPKSLGGKIVGA…
http://genome.jgi-psf.org/Nemve1/Nemve1.home.html
Polyorchis penicillatus Kv
Name In Tree	NCBI Name	NCBI Genbank	NCBI Protein ID	Sequence Used in Phylogeny
P.pen_jShak1	jShak1	U32922.1	gi|987509|gb|AAB02603.1	MMFVATNRRKKEGENKDDEMKAGFEDNADIANDEEQGYNSADQIIDINVGGKRFQTYNKTLERFPLSLLGDTERRNQFYNPNTGELFFDRHRPTFESILYYYQSGGIMARPPNIPIHIFVNELIFFDIGDKLIEKLQIDNGLKELQVVEDLPNYEPFKALWQFLENPDSSNAAKIFAILSVVIIVVSLIMFVIETLPVFAPKELLTNNGTIYKTVYSEHATWMFTVNTAVICWFTIEFILRLICCPNKIKFFLNTGNIIDFLSILPYYLSLVLVSSSKGSFSMLRVIRVLRVFKLSRHSRGLQILGNTLKASFNELMMLAFFLFVMILIFGSCVYYAEYKEPGTKFISIPSSFWWAIVTMTTVGYGDMHPVTFWGQIVGSMAVVCGVLTIALPVPVVVS…
P.pen_jShak2	jShak2	U32923.1	gi|987511|gb|AAB02604.1	MLPVLTQSNRTTSEQSLYNTKTNNKSSPFRNGEPVCNPVSSPVKNPNIDDNNNKKVIINVSGKKFETYLTTLMKFPDSLLGDPKKRNLFLNKQTGEYFFDRHRKAFNGILYYYQSNGVLECPFGLSESIFIQEVLFFEIDNTALLENSSQEENENSHELPSNPYLCKIWVLFEQPSSSIYAKIVAIISVLVILISIVVFCLETIPSLNPDKPEGSHMRVTWFIINTICNSWFTLEYLLRLIASPNKLQFVKSTLNIVDLVSIIPYYVTATVGENDSGSIAVLRVVRVIRVIRIFKLTRHSRGLHILANTISASLHELCMLVLFLAIGVVLFSSAAYYAESANSQTGFKSIPHGFWWAVVTMTTVGYGDLFPSTYFGKMVGALCAISGVLVIALPVPVIV…
P.pen_jShak4				MHQITSNSSAMNAISKVSYPHYTNCSLVLNKSKTELLEGSESSKRIVINISGKMFETLPSTLNKFPETLLGTSKKRALLADRDNKEIFLNRSRDAFDAILFYYQSDGLILLKPVSMTMKDFEDECLFFEIALDSIKRMKVRDSYLFSRKLLLPKHYSKRSQQIYQFLEYPFNMKRNSAKSFFILSYCFIVISILLTSLDSFYHGKDVKPDDDGFVNGKDNIQLFVRYMEFFLNICFSIEYVLRLYSVPYLTEFYRDAINVIEFVIIIFYFPIVVIPFNTTIKDTLLNTTRTLRPLRLTRIGKVWAPVRIACLVLQKSVKDVISVLVCVLVLIIFFATIMFYIEGREPYTNFDSVPESMWWAVQSVICLGYGDIIPYTDLGKGIGCLLLLFGVVIVAVLI…
P.pen_jShal1	jShal-alpha-1	U78642.1	gi|1763619|gb|AAB39750.1	MNGDIGAWISCARTAGIGWVPISSKEPSAYLNKQVCNENEKNNAKLTINVSGRRYQTYSHTLRKFKETLLGSQERDYFYDESLEEYYFDRDPDLFRHILNYYRTGKLHFPKNECVSSFEDELTFFGIKGFNINNCCWDDYHDKKRECTERLNESDVMLTSSEINEKSDTMGIDVQMNNHQAKNFRQKVHGLFENPQSTFLARILYYITGFFIAVSVGSTIIETIDCSANRPCGEVYNKIFFNIEAVCVVVFTIEYLARLYSAPCRFRHARISLSIIDVIAILPFYIGLAMTKTSISGAFVSLRVFRVFRIFKFSRHSKGLRILGSTLTSCASELGFLLFSLSMAIIIFATVVFYVEKDVNDSDFTSIPASFWYTIVTMTTLGYGDMVPKTIPGKLVGSI…
P.pen_jShalg	jShal-gamma-1	U78641.1	gi|1763617|gb|AAB39749.1	MYSVTSTATYFLTRKVKNRHRTNVTRNKSIIVDPTGNELRLNVSGFMYRLHESFLNRFPDTLLGSNEKDFFYDEKLGEYFFDRDPHIFRLILKFYKTGQLHCSDNDCHEAFADELMFFGIMPEDVAACCGDNFFYISQKSSKEKKKKKIVSPKTFREKCWIFCEDPTFSLAAKCFYYFSCLVITLSIVVNTVETVECRTSVNNTAVFQRCSDAHPQIFFVLDSACVTFFALEYMFRFYSTDNRYNYLKNVMSIIDILAILPFFVDLILFHLNVGTNVVISNILVAFRSVRIIRVFKLARHSQRLRVLSSSIYRSTSELGFILFMYINVVVMFATCIFYAENSSAGMKSAFSSIPEAMWYTVVTTTTLGYGDVVPVTIQGKLIGSMCCLMGVLVIALPVP…
Strongylocentrotus purpuratus Kv				Genome:Strongylocentrotus purpuratus Glean3 2005
Name In Tree	HGSC Name	HGSC Gene ID	HGSC Protein ID	Sequence Used in Phylogeny
S.pur_GLEAN3_26003	GLEAN3_26003	GLEAN3_26003	GLEAN3_26003	MEAAMAGLEAASGNPYASTPRHYGRSMSHTPSGGNISGAMSNCRSLPRLLEQGDDSSDSGEDMASEDPGWERVVINVSGLHYETHLKTLNQFPNTLLGNPERRIRYFDPIRNEYFFDRNRPSFDAILYYYQSGGRLRRPVNVPIDVFTEEIKFYELGDEAMLKYREDEGFIQDEEKVLPTNPLQKKMWLLFEYPESSRMARVVAVISVTVILISIVIFCMETMPEFKDARKPGESGSGSAPCGTTMASTTVPTATQSGNRTLTSEEADAAIKSAELAAYFRHPFFVIETCCIVWFTFEILVRFLSSPSKFTFTKNVMNIIDIIAVLPYFIQVGTMVAQSSTDTNSQATSLAILRVIRLVRVFRIFKLSRHSRGLQILGRTLKASMRELGLLIFFLCIGV…
S.pur_GLEAN3_12871	GLEAN3_12871	GLEAN3_12871	GLEAN3_12871	MAAAWLPFARAAAIGWVPVAPNPMPVLPERRRNEHFGRVCINISGRKFETWRHMLDKYPDTLLGSSEKEYFYDEESNQYFFDRDPDLFRHILTFYRTGTMHFPREECIAAFDEELAFFGLMPEIIGDCCYEDYRDKKRDNQERLMDERISEMTDNEPLANLREKMWRGFENPTTGTPATVFYYVTGFFIAVSVIANIVETVPCSPLPGTVTMLACGVRYERSFFCLDTACVMIFTVEYLLRLYAAPSRLKFARSVMSVIDVVAILPYYIGLFFKDDSLSGMFVTLRVFRVFRIFKFSRHSQGLRILGYTLKSCASELGFLLFSMSMAIIIFATIMFYAEKYSKNTKFYCIPAAFWYTIVTMTTLGYGDIVPQSIIGKIVGGVCALSGVLVIALPVPVIV…
S.pur_GLEAN3_06470	GLEAN3_06470	GLEAN3_06470	GLEAN3_06470	MHVPLDRVMEEDEDGESAVERLVSMRAAQAAQDNKVRINVGGIRHETYKSTLRNIPDTRLAWMTTISTSSTTADYDPITCEFFFDRHPTMFEAVLNYYRTGKLHAPTNVCGPAFEEELTFWGIDEKQIEPCCWSHYTQHRDAQETLHKLQGGGFESEDDEEEDVARIFGIEEACETEKNQWYRKWQPRIWTLLEEPYSSRAAXLTASISFIFVMLSIMSFCMETAESFNVITNTTMGEISEPIAALFILEGICVTFFTIELIVRLVFCPNKIKFFLEALNIIDIVACIPFYVDAVVKIADTHLTGQWNEILGFIRIVRIFRIFKLARHLSGLQILVHTLKASAKELVLLIVFLGLGVLISSSLVYYAERWVAGDDQKNDFQNIPVGFWWAVVTMTTVGY…
S.pur_GLEAN3_00856	GLEAN3_00856	GLEAN3_00856	GLEAN3_00856	MSSDGDAEASGSKSPTSSAAPTAVGPSMSSDGAGAEKGDDEGSSFPLKPLSGHKIMSSPPPGFPTPDEILRLRSLSRRVRVNVGGVRHEVMWRTLSRLPRSRLGRLRECTTHETIMAICDDYVLIDNEYFFDRHPGSFCSILNFFRTGKLHLIEDVCPVSFSEDLEYWGIDELYMESCCQHKYHAKKEQQLDEQRRIDDSLRLRDEEEFGSGCMSNRRRQVWDLMEKPNSSTAAKIIAIISILFIILSTIALSLNTMERLQKRDAQNNPIDNDKLALIESICIAWFTLEYLLRLISAPNKWKFFKGVLNIIDLVAILPYYVTLFLTESRESVMQFQNMRRVVQIFRVMRIMRILKLARHSTGLQSLGFTLRTSYKELGLLILFLAIGIMLFSSLAYFAE…
http://www.hgsc.bcm.tmc.edu/project-species-o-Strongylocentrotus%20purpuratus.hgsc?pageLocation=Strongylocentrotus%20purpuratus
Trichoplax adhaerens Kv				Genome: JGI Trichoplax adhaerens v1.0
Name In Tree	JGI Name	JGI Gene ID	JGI Protein ID	Sequence Used in Phylogeny
T.adh_2482	gw1.23.42.1	2482	2482	ERVAINVSGLRFETYESTLIKHPNTLLGNRARRDRYYDYERKEYFFDRHRQSFEAILYYYQSEGRLNRPSTVPWDIFYEELCFFQIEPEVLSHLRKVEGMEEDPAPLLPQNKIKRRIWLLFEYPDTSMMAKCVAFFSMAIILLSVAVFCLETVDGFNVNFRNKSNVTVEQNRTATRNADALYNVETMCVVWFTFELIIRFLACPSKWKFVISPMNIIDFLAIMPYYITLIMRTNGNPNVTTVEALRVLRLARVLRIFKLSRHSSGLQTLGKTFKSSMNELFMLGCILVICVILFSSFVYFFEYERNGKEFQSIPHAFWWAVITMTTVGYGDISPRTGLGQIIGSLCAVTGVLCIALPVPIIVSNFTYYY
T.adh_1922	gw1.1.221.1	1922	1922	VSASAKERITINCGGTRHETYWATLKKLPDTRLSWLCDTNSKNTTDYDPEKNEYFFDRHPHVFAAILNYYRTGKLHKPSNVCGPLFEEELNYWGIDENQIEACCWLSYREHRDAKDTLRNIEFYETDDLEERDVEETFFDRIQNRRQTRWQKLKPKLWKLVDDPYSSRSAKILAIFSLFLILVSILVFCLETMQPDTNITYEENISILTTNASRIQKQLFPSLSILVVDYICNAFFTLEFIVHFAVCPDPRYFFRSFMNLIDLLALIPFYINLALSRVIQVLTFSEVIRFFRLVRLFRIIKLSKHLTGLKILYHTLRSSWKELLLLVIFVTIQVLFFSTIIYYTEKGSYHNKFYSIPEGFWWAIATMTTVGYGDIAPKTTMGKIVGSVCAIFGVLTIAL…
T.adh_3098	gw1.7.170.1	3098	3098	VLRKTIRKFPSSRLFYLMKAKSHDEIAELCDDYDLVKGEFYFDRNPNTFSCILDYYRTGKLHLPAERCSAILEEELNYWKIDEWELEPCCRDRYQQEKEEIKEDVEAESNHSQDKIKNRFKRYQNKIWTLFEKPNSSTMARIMAIVSVTFIILSTVVMCISTISDFMNNSAIEVIEVICIVWFTFEYVVRFLSSPNKWQFLKGLLNIIDLIAILPFYINLIAINIERRQTDVNSTEDFKGIEGIAKSLLLIRMLRVLRVLKLARHSSGLQILGLTLKKSWRELFLLNLFLTIGVTIFSGFVYYAERDVNGTQFKSIPGTFWWGYITMTTVGYGDTHPTTIPGQIIGILCCITGVLIVALPIPIIFNNFNEIY
http://genome.jgi-psf.org/Triad1/Triad1.home.html
