# Supplementary material for: Expanded Functional Diversity of Shaker K+ Channels in Cnidarians Is Driven by Gene Expansion
Source: PLoS One. 2012 Dec 10;7(12):e51366. doi: 10.1371/journal.pone.0051366 (PMC3519636; doi:10.1371/journal.pone.0051366)
Supplement: Table S2 — DNA sequences for the coding regions of Nematostella Shaker subfamily channels. (XLSX) [file pone.0051366.s005.xlsx]

## Sheet: Sheet1
Table S2. Nematostella Shaker coding sequences
Gene	Accession Number	Coding sequence
NvShak1	JX846630	ATGTTGACAACAGCTACCACTAGTGCGAGTGGTGGTCCACATGACTTACGCGGGACGAGCAGCATACGATACAAGCAAATCATTGAATCCATGGATGGAATAGGCCAGACGGCATCAGTAGATACAATGGATGAACCCATAGTCATCAACGTATCCGGCAAAAGATTTGAGACCTATGAGGAGACATTGGCACGATTTCCGGATACCCTCCTTGGTTGCCCGGCTAGGCGAGCCAAGTTTCTAAACAACAAAAAGGGAGAATACTTCTTCGATAGGCACCGGTCTGCCTTTGACGCTATATTATACTATTATCAAGCTGGAGGATCGTTAATACGGCCAGAACATGTTCCACCGCATGTTTTCATAAATGAAGTTATTTTTTACGACCTTCCCGAGGAA…
NvShak2	JX846631	ATGGCCGTCCCCGCCATCGCTGCTGGTGCGCGTCGCCCGAGTCGCATTGCCAGAGAGTGGATGGCTGCTGCCATACAAGCGACTGACAAAGGAGAGGAAAGGATTGTTGTTATCAATGTAGGAGGAAAGAGATTCGAAACCTACGAGCATACACTCAACAAATACCCCAATACGCTACTGGGCTCTCAAGAGAGGCGACAGAGCTACTATGATCCTATCAAAAAGGAGTTCTTCTTTGAGAGGCACCGTAGCTCGTTCACCGCTATTTTGTACTATTATCAATCTGGAGGGATCCTAGAAAAGCCTTTGAATGTTCCCGAACATATATTCCTCGAGGAAATCGAGTTTTTCCAATTGACGGATGTTATGCAGATGCAGAACGAAGAAGAGGAAAAGGAA…
NvShak3	JX846632	ATGAGGATGGAAAATTGTGAAGTAAATAATCACGTTTGTGAGAGAAACTCTGGCGTTTTTGAGGAAGAAGAGGATGAAAGAGAAATAACACCTTTTATGCAGAAAACGGAAAATCACCATAAAAAAAAGAAGGAAAAAGGCAAACGAATAATTATCAACGTGAGTGGACTTCGGTTTGAGACTTACGAGGCAACCTTAGCACAATTTCCCAATACCTTACTCGGATCCGAGTCGAAACGCGAAGAATATTTCGACAGTGACGCGGACGAATACTTTTTCGATCGAAACAGATCAACTTTTGAGGCAATATTGTTTTTCTACCAATCCAACGGCAAGCTGGTTCGCCCTAGTGGAGTACCCTTTCTACTGTTTAAAGACGAAGTGATATTTTTCAAGTTG…
NvShak4	JX846633	ATGGACGCCATTTCTGGGATACCATCTTTAACGGCAGGAATTGACAAGGGCCAAGGCACAGGTTATACGGACAATCTCAACAACAGCCACGTTCGCCCGAGAGGGCAACCGACCCTTGTAAACAAGCCAGTGCACTTGCACTCAACACAACCACCCGTCGGAGAAGCGACGGATCGCATTTTAATCAACGTTAGTGGGCTAAAGTTTGAGACACACGTACAAACGTTGGAGTCGAACCCTGATACGCTATTGGGAAACGCTGTCAAACGGGCAAAATATTACGATTCCGTGCGCAATGAGTACTTTTTCGACCGTAATCGACCGGCTTTTGACGCCATATTATTTTACTATCAATCTGGAGGGAAACTCCTGAGACCTGCCAATGTCCCTATGGACGTG…
NvShak5	JX846634	ATGGGAGCTAACTTAGGTGGGCATACGGGAAGGCAACAGATAACACTACAACCACGCTCCAAGGCTGTTGACAAAAAGCCATACTCGCACAAGAAACCAAACTCTAAATCCGTGGGATTTTACAACGAAGATGAGCTCGCAGATACTAAGGAGGGAGTCAATCCAAATACCAAGTCGAATGATCCTGGCTGGAGCGACAGTAGCTCGAAAGGATTCCCCGATGCCAACAGTAATAAGATAAGGGCGCACAAACGGCGCCGTGTTACGTTAAATGTGTCCGGATTCCGCTATCAAACATATGTTGAAACTCTGGACAAATTCCCAACCACTCTGTTGGGTGATCCAGCGAAAAGGAGGGAATATTTCGATCCGGATCTCAATGAATATTTTTTCGATCGC…
NvShak6	JX846635	ATGGCAGAGAAAGAGCACCCGAATAATGCAAATAAACGCAGCAATAATCGCAAGAACAATTCTCTTGGAAAGCGTATCACTATCAACATCTCTGGGCTTCGCTACGAAACATTTGATAAAACACTGGAAAGATTCCCCGAATCTCTGTTGGGATGTAAAAGCCGACGCGATGACTTCTACGATTCAGTTAACGATGAGTATTTTTTTGACCGGAACAGATTGTGTTTTGAATCTATTTTAGCTTATTATCAAACTTGTGGAGTACTGATTCGTCCTCCAAACATCCCGAGGAAAGTGTTTGTAAGTGATATTAAGTACTTTGATTTGGGAGAACAAGCTCTAAGGCAAGCCGGAGATGACCTGGAAATAACAGACCGTGAGATTCGTCCAATGCCAAAG…
NvShakR1	JX846636	ATGGAGGCTGTACTTGTGTCGGGCGCACAGGCGATTCAGAATGACAACTATGGACTTGCCGATGGATGCTATGACGGCGCATGGAAACAGCGAACTTCATCGGAAAGACGATTTTCTACTTTCTCGCCAACAAGACTTAAGGAAGAGAACCGCGAGAACCACAGCGTTGAGTTGGGCATACGAAGCGCTTGCCCGATCAACATCTACAAGCCCGAACCAGAAATCATAACACTGCCGAAAAAAAAGGAAAAAAGAGTTAAGATAAATGTTAGTGGGATGGTTTATGAAACACTCGAAAGCACTTTAGATCGTTTCCCGACATCTCTGCTAGGATGCCGGGAGAAACGCAGTGTCTACTTTGATTCAATGAAAAAGGAATATTTTTTTGATCGAAATCGC…
NvShakR2	JX846637	ATGCTTCAAGGATATCTAGGAAGTACAGAGGCTGTCAATGATCCACGATTTTATATCCATCATAGGAAAGAAGAGTCGGAAGAGGCCGAAAGAGCGATCAGAAAATCTCATGACTCGCTAGAGAGAAAACTCTTAAAAACACCAAAAGCAATCAAAAGAGAGTTTCAAGAACGACTGCGATTAAACATAAGCGGAAAGGTGTACGAATTGAGCAGGAAACAACTTGCAAAGTATCCAAACAGTTTACTTTCAAGTCCTGCAAAGCGTTTAAGTTATTGGGATTCCAAAAGGAAGGAATATTTCTTTGATAGAAATCGCACCGTTGCAGAATGCATTTATCAGTTTTACCAAAATGGCGGCAACATTTACCGTCCCGAGAACTTTCCAGAACAAATATTG…
NvShakR3*	JX846638	ATGCTGCATCAGCTCTATAGCGAGGGCTCTTGCTCTCGATACTCCCCAACACAACGGCAAAAGAAACGACCGTCCTCGTCCACCCTCAGCGAATTGAAGCTGCCACATCCCAGACCTAGTATTAACCACAGAAGCTGTTCGTTTGCTGAGTCAACCAGAAAAGAGAAGAAAGTACGAGTCAATGTTAGCGGCAAAAAATACGAACTGTCGTTGCTGGAACTGTCAAAGTACCCGGACAGTCTGTTATCCAACCCTCTACTCTCTGGAAAATACTACGACAACAAGACTAAAGAGTACTTCTTTGACCGAAGTCGCGTCGTCTTTGATTGCATTTATAACTTTTATCATTCAAAAGGTGAAATCTCCCTCCCAAAAGATTATCCCGAACAATTGTTAGCA…
NvShakR4	JX846639	ATGTGTTCGTTAGAGGCCTCGGCTCAGAGTTCGTCCATCTCGCTCATTCCTGCGCTTTTTGACGATCGTATTGTTATCAACGTCAGCGGGATGATTTTCGAGACTCGGGGGGAGACACTTGCGCGATTCCCAAACTCTTTACTTGGTAACCCGTGCAAGAGGAACAGCTTCTACGTACCCGAGCTAAACGAATACTTCTTCAACCGCAACAGGGCAGCTTTTGAGGCCATACTTTATTACTACCAATCTGCCGGCAGATTGCGACGGCCTGCTGAAGTCCCTATGAGGGTGTTTAAACAAGAAATCGAATTCTTTGAGCTAGGCGACGAAATTATTCATGCGATGTTAATAAAGGAAGGCTACATAGAAATGGAAGCTGAGCCCAAAATGCCTGAGAAT…
NvShakR5	JX846640	ATGATGGAACGTGATCAACTGGAACAGGAAAAAATTAGTGACAGAATTACACTAAACGTGAGTGGAGCTGTGTTTGAAGTTCGTGTGTCTATTCTACAGAGATTCCCTCAAACCCTTCTAGGATGTCGTTACAAACGCGTTCAGTACTACGACAGTGCAAGGAATCAGTACTTCTTTGATCGCCACAGACAAGCGTTTGAGGCAATTTTATTCTTTTATCAGAGTGGTGGGCGCCTAATGTGTCCTGATAATGTTCCAGACACCGTATTCGCCGACGAGATTTTGTTTTTCCAACTACCAACAATGGATGACAGATTTTCTAGCAAGACGAAAAAATTCGAAAAGTTCATGATGAGCAATCAAACCCCGTCGAGGTTTAATTTCCAATGGCAAAGACGA…
NvShakR6	JX846641	ATGGATGACAGAGTTCGCATAAATGTGAGTGGTACTACCTTTGAGACGCGTCTGAGTACACTCACGCGATTTCCACGGACTCTTCTCGGCTCGCACTCGAAACGGCAGAAACACTACAACGACACGCTACAGGAGTTCTACTTCAACAGACACCGCTTAGCTTTTGAGTCTATCCTATTTTACTATCAGTCAAACGGCAGGTTAATTCTACCAGATGAAGTTCCTTTTCGTGTTTTCACGGAGGAAGTAGAGTTTTTTGAACTGGGAGAGGATGCGTTGAACTCGATTTCGCAGGGAATGTTACCAAATACTATTCGTAAAGAGCCGGATAGAGTAGTAATGAGAAAAATATGGAATTTATTTGAGCATCCGGATACGTCTATGCTAGCACGAGCAATC…
NvShakR7	JX846642	ATGGCTCACCCAGAAGCCTACGAGTCAGTCTCGTTTTGTAACCTTGATTTAAATGATCGTATTGTGATAAATATAAGCGGAGAGCGCTACGAGACCCTTGAATCGACGCTAATGCGCTACCCAAACACTTTATTAGGGTCTCCAATCAAGCGCTCTCAATACTTCGACCAAAGGCAATGTGAGTATTTTTTTAATCGAAACCGTCAAGCATTTGATGCGATACTCTTTTATTACCAATCATGCGGGCGACTTATCAAGCCTGAGTTACTCCCGGAAAATATATTTGTAGAGGAGGTGCGATTCTTCGAAATCCCCAGCGATTTGATAACAGCAAGAGAGGAGTTAGAAGAGAAATTAATGGGCAAAAACGCGGTTTTGCCCAAAAACGACCATCAAAAA…
NvShakR8	JX846643	ATGAAGTCTGCCTTACGAGCGACTGTGTACCAAGGATCGCAACTCAAAAATCGCGCCGTTAAGCGGTATAATTCACCGCCGATTTCTCTCTACCAAGGACCACCACCGAGTGTTCTTTACTCAAACTGCTCCCGCGTGAAGATCAATGTAAGCGGCATGATGTACGAGACATTCGAGAGTACTTTAGCACGCTTCCCTCACACTCTACTAGGTTGCCCAGTCAAGAGGGGGAAGTATTTCGACTCGAAACGCGATGAGTATTTCTTCAACAGAAACCGCAATGCGTTTGACGCAATATTATTTTTTTATCAATCAGATGGTCTCCTAGTGCGGCCAGACACCGTCCCGCTCAAGGAATTCTGCAACGAGATGGAGTTTTTCGAAATGGGGGAAGACATA…
NvShakR9	JX846644	ATGTTAAAAAGTATCGGTCTAGCCCCTTCTGCCCGTTTCCGCAAGCCGCAGTTCTATTCCAAAAATGATCTCCCATACACGAGGGAGATCGCTGCTTACCGAAGACCGCGAGTCACAATCAACGTCAGCGGTATGCGCTATGAGACACACGAAGAGACACTGTCTAACTATCCCGAAACTTTACTCGGGTCACCCGAGCGTCGCCGAACACACTACGACGAAACCACGGACGAGTACTATTTCGAACGCGACAAGCAGCTGTTTGACGCAATTCTGTTTTACTACCAGTCAAGGGGGATACTTGCTAAACCCGAGGGGGTGGAGGAGGAGGTGTTCATGCGAGAGGTGCAATTCTGGGGGCTTCAGGAGAAGCCGGAAGAAGCAAAGGAAGGAAATGAG…
NvShakR10	JX846645	ATGCAAGCGGCAGGCTTTGCAACAGCTGCAGCTACTCGGGATCGGAGTGAAAGCCGGTTCAGCCGAGGCGAGGAAGTCGAGAAATACATCCGCCCGACGAGTCGACTAGGCTGCGCGCGCATAAAGATCAATGTCAGCGGTATGGTGTTTGAGACCTACGAGGAAACCCTAGCTCAGTACCCGCAAACGCTTCTGGGATGCCCACAAAAACGAGTCCGTTACCTGGACCCGAACAGCGGCGAGTACTGTTTTGACAGGGACAAATCATTATTCAATTCTATTCTATTTTTCTACCAGTCGCATGGAATCCTAGCCTGCCCTGGGGATGTCTCGAAGGAGTTGTTTTTGAAGGAGGTGAAGTTCTTCCAGCTCCACCAGGCGGTGGAGAAACTAAAAAAA…
NvShakR11	JX846646	ATGATCAGTCCGTGCGAGAATTTGAGCCCGCCAAAAACATTACCAAAAGAACAATGGGCAAAGAGAGAAAAAAATAGTGAAGGCTTTAAGCCTGGAGTTATGCAAGAAAAAAGAACATTATTCAAAAGAGACTTTGGAAGGGCTAACTGTGAAGTACGGCAGAGAATTCGGATTAACGTGAGTGGAGAAATGTTTGAAACATTTGAAGACACACTCGCAAGATATCCTACGACTCTGCTGGGTTCACAAAATAAGAGAAGACGCTATTTCGACCCGAGGCGATGCGAGTATTATTTTGAGCGCGATAGAACCGTTTTCAATGCAATTCTATTTTATTATCAGTCGCCTGGTATACTATCTAAACCGTCTACCGTCTCTTACGATATATTTGTACGAGAA…
NvShakR12	JX846647	ATGGAATCACTGGTGTGGCTACGAAAAGCAGTTTTCACCACTGTCATGGGCACTGTAGATTATTGTTGTGATCCGCGCCGAATTGTGTTAAACATCCGTGGCGAACGCTTTGAAACTTTTGAAAGAACCCTTGAACAGTTCCCGGAAACGCTTCTTGGAAGTGAAAATCGCAGAATGCCGTACTTCCGTCCAGATTTACGCGAATATTACTTCGACAGGGATAAAGTATCGTTCGACGCGATTTTATTTTATTATCAATCAAATGGAATATTAGCGCGCCCGGAAAGTGTATCAGAAGCGGTATTCGAAAAAGAACTGGAATTCTACGATATACACATTGAGAAAGAAGAAAGCCCAGACAAGAAATCTCACAACATTGAAGATCTCCCTAAAATGAAA…
NvShakR13**	JX846648	ATGTCTGTATCTGCTAGTTTCGCTTCGCAAAGTGGCTTTGACTTGGCCAATTACACGGCAATAACCGACTTTACTGGGAGTATTTCACCATGGCGGAACCAACAACGCTATTGCAAGGACATTTATCGTGGGCCAAGTAAAATGGCTTCTTGTACCAAGCACCGAAAACATGGAACAACGAGAGTAAACTCAAGACGGCATCCCTCGCAAAGGATAACGATAAATGTATCCGGAGAAAGGTTTGAAACAACAGAAAAGACCTTGGCTAATTTTCCCGATACCCTTTTGGGATCAGCCCGACGTAGGAAGTATTATTTTGACCCTGAGAAGCAGGTGTACAGGTTTGAGCGCAACAAAGACGCCTTCCATCTTATTTTGTTTTATTACCAGTCAAACGGG…
NvShakR14	JX846649	ATGGCTATCCACGCTACTGCAGGTCTTGCGCCATTTCAGACCACAGACTTTTCGCGCCGTTCAAGTTGGACTCCCCGTCCGGGGACCCCTGGGGAAAGCAATTGCATTCACCCTTCAACACCACTCCTGTATGATAGTCCCAGAAGGCTGAGTACCGCACATGCGCAGTGCTATCACCGAGCATCAATTCCTTCTGTCGCTACACTAGACATCAGTCAAGGCCAAGGTCAAGGCAGTCTTTACGATGCACTTTTTTCGTCCGCGAGCGAAGAGGATAGAATAATCATCATTGTCCGTGGAACGAAATTTGAGACTTTCCGGACAACACTTGATCAATTCCCCGAGACTCTTCTCGGGTCTCCAGGCGGAAGGGGGCGTTTTTATGACCCTACAGCCAAC…
*Sequence is 3' incomplete
**Sequence expression was verified by RT-PCR, but a full length clone was not obtained
Bold Italicized genes have intronless coding regions.
